# Supplementary material for: Regulation of Lifespan, Metabolism, and Stress Responses by the Drosophila SH2B Protein, Lnk
Source: PLoS Genet. 2010 Mar 19;6(3):e1000881. doi: 10.1371/journal.pgen.1000881 (PMC2841611; doi:10.1371/journal.pgen.1000881)
Supplement: Table S2 — List of differentially expressed genes (p<0.05; >0.1-fold) in Lnk mutants relative to controls. RNA was extracted from the heads of 7-day old females homozygous for the LnkDel29 allele, along with RNA from age-matched controls. RNA was labelled and hybridised to Affymetrix Drosophila 2.0 microarrays. All experiments were conducted in quadruplicate to facilitate statistical analysis. The raw data files were background corrected and normalised by loess normalization and a linear model was fitted to identify a set of differentially expressed genes using the R limma package. The columns show the Affymetrix probe set (A), fold-change in expression level (B), p-value (C), FBgn identifier (D) and gene name (E). Genes are sorted by p-value. (0.37 MB XLS) [file pgen.1000881.s004.xls]

## Sheet: Sheet1
Affymetrix Id	logFC	p-Value	FBgn Identifier	Gene Name
1628806_at	-1.73814	3.90289e-07	FBGN0014019	Rh5
1638424_at	-3.83287	3.90289e-07	FBGN0039312	CG10514
1636353_s_at	3.98212	5.15714e-07	FBGN0037612	CG8112
1624409_a_at	2.21122	6.2605e-07	FBGN0039801	CG11315
1635938_s_at	-1.80146	1.95704e-06	FBGN0017561	Ork1
1624745_at	2.04177	3.44216e-06	FBGN0044048	Ilp5
1639101_at	-2.78039	3.44216e-06	FBGN0037635	CG9837
1625898_s_at	-6.40124	7.25133e-06	FBGN0028717	Lnk
1624892_s_at	-2.65696	9.19895e-06	FBGN0039313	CG11892
1623521_at	-8.48092	1.55122e-05	FBGN0039330	CG11909
1627837_at	-2.10259	1.55122e-05	FBGN0039564	CG5527
1632082_at	-2.31463	1.55122e-05	FBGN0026403	Ndg
1638388_at	-1.21345	1.60793e-05	FBGN0039323	CG10559
1626766_s_at	-1.13104	1.60842e-05	FBGN0031461	Alp23B
1623355_at	-1.13455	1.86111e-05	FBGN0003965	v
1630561_at	-3.38319	1.86111e-05	FBGN0039239	CG13641
1637072_at	-1.47351	2.03893e-05	FBGN0037396	CG11459
1634546_at	-1.53821	2.81896e-05	FBGN0011722	Tig
1640236_at	-1.28876	3.37688e-05	FBGN0026878	CG4325
1623238_at	-1.13647	3.74091e-05	FBGN0036975	CG5618
1634658_a_at	0.736955	3.89245e-05	FBGN0033765	nemy
1634935_a_at	0.71444	3.89245e-05	FBGN0033446	CG1648
1635455_at	-2.4873	3.89245e-05	FBGN0039609	CG14529
1623971_at	-1.07454	4.16306e-05	FBGN0031775	CG9150
1627119_at	1.31676	4.40652e-05	FBGN0036022	CG8329
1639819_at	-2.52023	5.18452e-05	FBGN0034276	CG6385
1625140_at	-0.987116	6.4446e-05	FBGN0029147	NtR
1638812_at	1.23679	6.5235e-05	FBGN0039666	CG11501
1639044_at	-1.1485	6.5235e-05	FBGN0039294	Cad96Cb
1635128_a_at	-0.937123	7.78405e-05	FBGN0000139	ash2
1641018_s_at	0.671346	7.78405e-05	FBGN0033913	CG8468
1630236_s_at	-0.99639	8.61199e-05	FBGN0034390	CG15093
1626442_at	0.695444	0.000108726	FBGN0031971	CG7224
1626439_at	-1.22481	0.000113227	FBGN0040718	CG15353
1630212_at	-1.8972	0.000113227	FBGN0033204	CG2065
1635321_at	-0.828451	0.000113227	FBGN0037819	CG14688
1636973_at	-1.04974	0.000113227	FBGN0038257	smp-30
1638481_at	-0.711344	0.000113227	FBGN0035090	CG2736
1641071_at	0.84831	0.000113227	FBGN0040502	CG8343
1641464_s_at	1.07633	0.000113227	FBGN0052850	CG32850
1641539_a_at	1.44569	0.000113227	FBGN0039703	CG7829
1632666_at	-1.00103	0.000121264	FBGN0002528	LanB2
1640906_at	2.21424	0.000121264	FBGN0052523	CG32523
1635487_at	-0.762943	0.000133319	FBGN0038463	CG3534
1629220_at	1.1205	0.000134072	FBGN0036046	Ilp2
1623040_at	0.961539	0.000142939	FBGN0039065	CG4449
1628715_a_at	-0.968012	0.000142939	FBGN0030334	Karl
1632591_at	-1.48791	0.000142939	FBGN0035089	Phk-3
1640440_at	0.531309	0.000142939	FBGN0011581	Dms
1626857_at	-1.2522	0.000146584	FBGN0039073	CG4408
1628013_at	-0.731086	0.000146584	FBGN0031417	CG3597
1640956_at	-0.765225	0.000156638	FBGN0039022	CG4725
1635379_at	1.43584	0.00016425	FBGN0051300	CG31300
1628174_at	-1.40145	0.000173971	FBGN0027929	CG33119
1628258_at	-0.719667	0.000173971	FBGN0027578	CG14526
1636015_s_at	0.871688	0.000173971	FBGN0052850	CG32850
1640458_at	1.67559	0.000173971	FBGN0033067	CG11211
1625744_at	-0.511766	0.000180863	FBGN0063494	GstE6
1623352_at	-0.816846	0.000182704	FBGN0039238	CG7016
1624403_at	-1.08844	0.000182704	FBGN0036585	CG13071
1625752_at	0.711668	0.000182704	FBGN0013348	TpnC41C
1627943_at	2.15446	0.000182704	FBGN0044050	Ilp3
1628049_at	-0.597002	0.000182704	FBGN0032136	CG15828
1639397_at	1.24372	0.000182704	FBGN0030773	CG9676
1641005_at	-0.985859	0.000182704	FBGN0033658	CG8986
1641446_s_at	-0.577152	0.000182704	FBGN0031907	CG5171
1641564_a_at	0.627714	0.000182704	FBGN0004903	Rb97D
1634143_at	-1.0877	0.000197536	FBGN0033065	Cyp6w1
1626740_at	0.71612	0.00022094	FBGN0036619	Cpr72Ec
1633674_at	-0.492596	0.00022094	FBGN0051150	CG31150
1641738_a_at	0.630833	0.00022094	FBGN0039232	CG13636
1641280_at	-0.64166	0.000223186	FBGN0033366	Ance-4
1627833_at	-0.86237	0.000223741	FBGN0035636	Cralbp
1629413_at	-0.615521	0.000223741	FBGN0031069	CG12703
1631631_at	-0.639805	0.000223741	FBGN0033602	Cpr47Ee
1633870_at	-0.649908	0.000223741	FBGN0033101	CG9436
1636202_s_at	-2.51009	0.000223741	FBGN0001257	ImpL2
1624717_s_at	-0.732671	0.000225325	FBGN0052647	CG32647
1625584_at	-0.54276	0.000225325	FBGN0034479	CG8654
1636119_at	-0.501293	0.000228145	FBGN0030157	CG1468
1638021_at	-0.838197	0.000243395	FBGN0027584	CG4757
1635548_s_at	-1.38055	0.000243899	FBGN0085195	NA
1634762_a_at	-0.749422	0.000250925	FBGN0034394	CG15096
1630515_s_at	-0.508684	0.000266965	FBGN0001114	Glt
1635450_a_at	-1.47568	0.000286113	FBGN0038257	smp-30
1634960_at	0.861042	0.000288129	FBGN0038147	CG14375
1638221_at	-1.79462	0.000288129	FBGN0046878	Obp83cd
1628613_a_at	-0.469549	0.00029245	FBGN0050492	CG30492
1634207_at	-0.884407	0.00029245	FBGN0034538	CG16799
1624995_at	0.579525	0.000298383	FBGN0040805	CG12355
1629479_a_at	0.614015	0.000298383	FBGN0020303	fok
1640469_at	1.41124	0.000298383	FBGN0032299	CG17127
1629889_s_at	-0.680673	0.00030109	FBGN0030362	regucalcin
1630496_a_at	0.814988	0.00030109	FBGN0015546	spel1
1639353_at	-0.603988	0.00030109	FBGN0036547	CG17032
1640363_a_at	-0.559287	0.00030109	FBGN0039464	CG6330
1640989_at	-0.644539	0.00030109	FBGN0037779	CG12811
1637120_at	1.18028	0.000302885	FBGN0050098	CG30098
1623364_at	-0.511208	0.000303832	FBGN0034761	CG4250
1636423_at	-0.870618	0.000305585	FBGN0040832	CG8012
1635283_at	-0.717731	0.00030575	FBGN0028543	CG31839
1623438_at	-2.13975	0.000314506	FBGN0031805	CG9505
1639443_at	0.505081	0.000330723	FBGN0040600	CG13631
1637067_at	-1.10271	0.000331386	FBGN0039486	CG6074
1637749_at	0.609737	0.000335206	FBGN0053517	D2R
1627302_at	-0.567864	0.00033844	FBGN0033079	Fmo-2
1627493_at	-0.703278	0.00033844	FBGN0031913	CG5958
1627595_at	0.68211	0.00033844	FBGN0039800	CG11314
1630223_at	0.683715	0.00033844	FBGN0036786	skl
1636242_at	1.00921	0.000338854	FBGN0044047	Ilp6
1629064_at	0.514568	0.000341345	FBGN0005427	ewg
1639402_a_at	-1.19145	0.000341345	FBGN0026178	scrib
1634674_at	-1.7281	0.000354885	FBGN0039593	CG9989
1635636_at	-0.751495	0.000367599	FBGN0039298	to
1625023_a_at	-1.22044	0.000390061	FBGN0031261	nAcRbeta-21C
1630064_at	0.961806	0.000391701	FBGN0039527	CG5639
1640898_at	-0.835925	0.000391701	FBGN0000477	DNaseII
1633958_at	-0.505424	0.000392862	FBGN0019932	SamDC
1635210_a_at	-0.469255	0.000396562	FBGN0003137	Ppn
1633492_at	1.24366	0.000418674	FBGN0040211	hgo
1633684_at	-0.742859	0.000425063	FBGN0043783	CG32444
1624074_at	-1.35619	0.000431136	FBGN0034468	Obp56a
1625245_at	-0.833485	0.000434628	FBGN0032116	CG3759
1627106_a_at	-0.552227	0.000434628	FBGN0032783	CG10237
1630635_s_at	-1.0425	0.000434628	FBGN0038652	CG7720
1640335_at	1.12731	0.000434628	FBGN0051304	CG31304
1641324_at	-0.591332	0.000450469	FBGN0002526	LanA
1626473_a_at	-0.503546	0.000452225	FBGN0032773	fon
1641111_s_at	-0.525195	0.000454421	FBGN0028646	aralar1
1625276_a_at	-1.219	0.000456235	FBGN0000565	Eip71CD
1631059_at	0.675449	0.000466341	FBGN0003093	Pkc98E
1637229_a_at	0.845639	0.000466341	FBGN0036992	CG11796
1628572_s_at	-0.635082	0.000483074	FBGN0086704	CG31006
1623687_at	-2.59218	0.000485272	FBGN0030270	CG15199
1628271_at	-1.14851	0.000513969	FBGN0031418	CG3609
1635870_at	-1.66467	0.000513969	FBGN0030218	CG1628
1628275_at	0.505943	0.000516887	FBGN0013263	Trl
1628320_at	-0.648279	0.000516887	FBGN0037749	CG9471
1640850_at	0.61733	0.000518265	FBGN0027598	CG31012
1625949_at	-0.482408	0.000533059	FBGN0001128	Gpdh
1626308_s_at	-0.516378	0.000549264	FBGN0034885	CG4019
1636623_at	-0.694247	0.000549264	FBGN0035076	Ance-5
1638567_at	-0.561373	0.000549767	FBGN0037228	CG1092
1624950_a_at	-0.654388	0.000557517	FBGN0035734	CG14823
1634972_at	-0.554606	0.000557517	FBGN0034215	CG4802
1630256_at	-0.541329	0.000610055	FBGN0040102	lectin-24Db
1633283_at	0.478611	0.000610055	FBGN0037899	CG6764
1635271_at	-0.535276	0.000610055	FBGN0050431	CG30431
1635531_at	-0.625938	0.000610055	FBGN0011705	rost
1629398_at	0.9748	0.000611243	FBGN0032699	CG10383
1634296_s_at	-0.637031	0.000613039	FBGN0031362	CG17646
1639503_at	-0.865789	0.000613039	FBGN0003888	betaTub60D
1628564_at	-1.52306	0.000616526	FBGN0044011	Spn43Ad
1630249_at	0.703582	0.000636849	FBGN0051090	CG31090
1632209_at	2.45706	0.000636849	FBGN0039703	CG7829
1626953_at	-0.693805	0.000639849	FBGN0034943	Fmo-1
1633589_a_at	0.441237	0.000669208	FBGN0030258	CG1552
1627964_s_at	0.471386	0.000670984	FBGN0036116	CG7888
1623503_at	-0.428182	0.000672103	FBGN0015541	sda
1635148_at	-0.597817	0.000672103	FBGN0037896	ninaG
1636620_s_at	-0.918798	0.00069162	FBGN0010651	l(2)08717
1630398_at	-0.515894	0.000711001	FBGN0032394	CG6746
1634828_at	-0.701034	0.000711001	FBGN0036529	pgant8
1637162_at	1.66191	0.000711001	FBGN0039831	CG12054
1639400_at	0.387398	0.000711001	FBGN0051207	CG31207
1632636_at	-0.437041	0.000729704	FBGN0030251	CG2145
1636668_at	0.529948	0.000731008	FBGN0035379	CG9972
1624119_at	0.41634	0.000738213	FBGN0052486	CG32486
1625059_at	1.11862	0.000744966	FBGN0028418	Leucokinin
1633572_at	-0.939596	0.000751535	FBGN0033612	CG13210
1629194_s_at	-0.772032	0.000758656	FBGN0000052	ade2
1638367_at	0.391195	0.00077272	FBGN0027525	CG7686
1632360_s_at	2.37621	0.000777235	FBGN0051038	CG31038
1641299_s_at	-0.994597	0.000781268	FBGN0035557	CG11353
1623216_s_at	-0.748646	0.000789829	FBGN0036857	CG9629
1623517_at	2.22847	0.000789829	FBGN0036597	CG4962
1626303_s_at	-0.476707	0.000789829	FBGN0085282	NA
1630278_s_at	-0.524585	0.000789829	FBGN0086676	spin
1631687_at	0.414321	0.000789829	FBGN0020620	RN-tre
1641317_at	2.10082	0.000789829	FBGN0002652	NA
1623285_at	-0.535233	0.000816239	FBGN0030245	CG1637
1630145_s_at	0.37728	0.000834445	FBGN0029508	Tsp42Ea
1624581_at	0.385887	0.000839303	FBGN0053481	dpr7
1637516_at	2.09255	0.000839303	FBGN0031146	CG15449
1626536_at	-0.401632	0.000863672	FBGN0035904	CG6776
1631784_at	-0.713411	0.000863672	FBGN0039291	CG13663
1635055_at	0.541583	0.000863672	FBGN0036016	CG3306
1623969_at	0.49938	0.000867092	FBGN0051200	CG31200
1628486_a_at	0.361016	0.000869921	FBGN0033015	d4
1633086_s_at	0.448671	0.000869921	FBGN0037387	CG1213
1633268_s_at	-1.9561	0.000874614	FBGN0031865	CG10806
1633434_at	-1.06173	0.000874614	FBGN0033904	CG18327
1634697_at	-0.784239	0.000874614	FBGN0052667	CG32667
1623487_at	0.587902	0.00087529	FBGN0016792	dmt
1637028_at	0.833778	0.00087529	FBGN0038880	SIFR
1639180_at	-0.659252	0.00087529	FBGN0033926	CG12505
1640975_at	-1.32034	0.00087529	FBGN0020637	Lcp65Ag2
1630547_at	-0.622283	0.000890045	FBGN0039023	CG4723
1637499_s_at	0.906876	0.000891655	FBGN0032587	CG5953
1624982_s_at	-0.579574	0.000902335	FBGN0031313	CG5080
1636330_at	0.574236	0.000902335	FBGN0032281	CG17107
1628005_at	0.402506	0.000911517	FBGN0086758	CG31666
1631001_s_at	0.503893	0.000911517	FBGN0034685	CG6393
1637466_at	0.382244	0.000911517	FBGN0017549	Ric
1626783_at	-0.505502	0.000913166	FBGN0029765	CG16756
1626251_at	-0.422093	0.000913552	FBGN0003250	Rh4
1627910_s_at	-0.589112	0.000913552	FBGN0037607	CG8036
1631486_at	1.22177	0.000947245	FBGN0046322	p38c
1634848_at	-0.604136	0.000947245	FBGN0039102	SPE
1639660_s_at	-0.468751	0.000947245	FBGN0039321	CG10550
1641454_at	0.418529	0.000947245	FBGN0030558	CG1461
1625638_a_at	0.43108	0.000951838	FBGN0001186	Hex-A
1634469_at	0.51758	0.000951838	FBGN0058244	NA
1641294_a_at	-0.37674	0.00100276	FBGN0031245	CG3625
1630575_at	-0.396751	0.00101653	FBGN0039674	CG1907
1636804_at	-0.344762	0.00101653	FBGN0040398	CG14629
1641451_at	-0.471485	0.00101653	FBGN0035964	Dhpr
1636244_s_at	-0.477633	0.00103101	FBGN0038803	CG5191
1623669_at	-0.527907	0.00104113	FBGN0040735	CG16836
1634083_at	0.641297	0.00104113	FBGN0015269	Nf1
1641741_a_at	-0.675541	0.00104691	FBGN0035734	CG14823
1624387_at	0.352405	0.00105596	FBGN0050372	NA
1637280_at	0.400934	0.00105596	FBGN0066101	LpR1
1638043_a_at	0.404473	0.00105596	FBGN0028497	CG3530
1630406_at	0.717015	0.00107018	FBGN0040513	kappaB-Ras
1635665_at	-0.748399	0.00107549	FBGN0050445	Tdc1
1622946_at	-0.600238	0.00108514	FBGN0037936	CG6908
1632688_s_at	-0.673261	0.00110241	FBGN0035484	CG11594
1627167_a_at	0.498628	0.00110545	FBGN0069973	CG40485
1629152_at	0.76464	0.00113091	FBGN0051451	CG31451
1635488_at	0.956053	0.00113091	FBGN0051660	CG31660
1632494_at	0.801523	0.00113656	FBGN0026432	Grip163
1625503_at	-0.631297	0.00115489	FBGN0052425	CG32425
1633281_at	0.474888	0.00115489	FBGN0052776	CG32776
1637397_a_at	1.12266	0.00115489	FBGN0039206	CG6631
1631907_at	0.448911	0.00116569	FBGN0036198	CG6038
1637257_at	0.341946	0.0011978	FBGN0027601	CG9009
1624235_at	0.345163	0.00125803	FBGN0038310	CG4285
1628173_at	0.864956	0.00125803	FBGN0039485	CG17189
1633329_at	0.426445	0.00125803	FBGN0039896	yellow-h
1639744_at	-0.502739	0.00125803	FBGN0051758	CG31758
1639803_at	-0.600221	0.00125803	FBGN0036576	CG5151
1641693_s_at	-0.500078	0.00125803	FBGN0052158	CG32158
1629968_s_at	0.910298	0.00126887	FBGN0039381	CG17370
1626167_at	0.565856	0.00126895	FBGN0033174	CG11125
1626759_at	1.20325	0.00126895	FBGN0083972	CG34136
1629186_a_at	0.538228	0.0012739	FBGN0028961	AlstR
1626414_at	-0.62981	0.0012901	FBGN0010053	Jheh1
1635675_at	0.441756	0.00130774	FBGN0028993	NA
1633696_at	0.401444	0.00132676	FBGN0020372	TM4SF
1637827_at	0.35697	0.00132676	FBGN0066114	GlcAT-I
1633473_s_at	-0.49612	0.0013488	FBGN0000064	Ald
1628947_s_at	0.583847	0.00136429	FBGN0002778	mnd
1632222_a_at	0.813759	0.00137526	FBGN0036428	CG9238
1631512_at	-1.15407	0.00138656	FBGN0032507	CG9377
1638810_at	0.751072	0.0014203	FBGN0016013	Faa
1624450_at	-0.619564	0.00143842	FBGN0019952	Orct
1634072_s_at	-0.42753	0.00146238	FBGN0010611	Hmgs
1629559_s_at	0.393313	0.00147215	FBGN0020762	Atet
1625724_at	0.570049	0.00147374	FBGN0032379	Pde1c
1633020_at	0.583723	0.00147374	FBGN0004395	unk
1638040_at	-0.788347	0.00147374	FBGN0003388	shd
1638897_at	0.606467	0.00148865	FBGN0035027	CG3511
1640650_at	-0.448571	0.00148865	FBGN0024957	Irp-1B
1640655_s_at	-0.436404	0.0014998	FBGN0000536	eas
1627746_at	-0.826822	0.00150863	FBGN0039484	CG6124
1629040_at	-0.79298	0.00150863	FBGN0031881	CG3476
1637129_at	-0.634836	0.00153451	FBGN0063497	GstE3
1630519_at	0.320566	0.00154087	FBGN0015834	Trip1
1627844_at	-0.495959	0.00154237	FBGN0014469	Cyp4e2
1632907_a_at	0.573132	0.00154237	FBGN0033627	CG13204
1635349_a_at	0.435587	0.00154237	FBGN0004118	nAcRbeta-96A
1634609_at	0.574687	0.00155405	FBGN0051111	CG31111
1623769_at	-0.667768	0.00158704	FBGN0030968	CG7322
1636388_at	0.461166	0.00158937	FBGN0031036	CG14220
1629153_s_at	-0.464067	0.00162645	FBGN0026576	CG5991
1641125_at	-2.62895	0.00162645	FBGN0033215	CG1942
1624488_a_at	-0.36719	0.0016424	FBGN0037890	CG17734
1630860_at	0.338427	0.00165643	FBGN0004880	scrt
1637681_at	0.464919	0.00165643	FBGN0041706	CG3253
1638112_at	0.45779	0.00168726	FBGN0030274	CG1908
1630570_at	0.535836	0.00169196	FBGN0030798	CG13003
1635935_at	0.753111	0.00172251	FBGN0054039	CG34039
1637859_at	0.816007	0.00172251	FBGN0039946	NA
1640558_a_at	0.323536	0.00172251	FBGN0037556	CG9636
1625218_at	0.4921	0.00174324	FBGN0037021	CG11399
1625833_at	0.435175	0.00174324	FBGN0034808	CG9896
1626667_at	0.36813	0.00174324	FBGN0027111	miple
1628782_at	0.36343	0.00174324	FBGN0028481	CG4341
1633570_at	0.516529	0.00174324	FBGN0027589	CG1688
1633648_at	0.786831	0.00174324	FBGN0024189	sns
1634005_at	0.944481	0.00174324	FBGN0036417	CG7906
1637548_at	-1.08086	0.00174324	FBGN0023535	arg
1639424_at	-0.534243	0.00174324	FBGN0036262	CG6910
1625935_at	0.549969	0.00174932	FBGN0051721	Trim9
1626925_at	0.388937	0.00174932	FBGN0013974	Gyc76C
1638132_at	-1.57765	0.00174932	FBGN0039094	CG10184
1634158_at	-1.45447	0.00178123	FBGN0039154	CG6164
1641646_at	-0.54865	0.00178123	FBGN0039172	Spase22-23
1627136_at	0.314007	0.00181588	FBGN0019968	Khc-73
1627453_s_at	0.326441	0.00183978	FBGN0005672	spi
1628927_at	-0.602203	0.00184138	FBGN0032601	yellow-b
1630285_at	0.471478	0.00184138	FBGN0039883	RhoGAP100F
1635597_at	0.756192	0.0018605	FBGN0028401	Snap24
1638624_at	-0.600924	0.00187015	FBGN0015781	P5cr
1623459_at	-0.398456	0.00187433	FBGN0028985	Spn4
1627752_s_at	0.345747	0.00187433	FBGN0029761	SK
1634170_a_at	0.439444	0.00188252	FBGN0028371	jbug
1635792_a_at	-0.417174	0.00189037	FBGN0013949	Ela
1624236_at	0.721395	0.00193498	FBGN0050002	CG30002
1624485_at	0.453341	0.00193498	FBGN0030887	CG6867
1627761_at	0.371557	0.00193498	FBGN0036930	fat2
1640065_at	-0.603161	0.00193498	FBGN0063493	GstE7
1623475_s_at	0.347224	0.00196823	FBGN0003261	Rm62
1626326_at	1.0429	0.00196823	FBGN0051436	CG31436
1630231_at	0.435368	0.00196823	FBGN0001083	fw
1630380_at	0.533255	0.00198147	FBGN0038279	CG3837
1623265_at	-0.427125	0.00198773	FBGN0039311	CG10513
1634257_at	-1.24694	0.00198773	FBGN0030828	CG5162
1635593_at	-1.08455	0.00198773	FBGN0034756	Cyp6d2
1641662_at	0.750408	0.00202319	FBGN0028875	nAcRalpha-34E
1630375_at	-0.775675	0.00205026	FBGN0030993	Mec2
1623117_at	0.597204	0.00206046	FBGN0051781	CG31781
1624688_at	-0.614253	0.00206046	FBGN0030332	CG9360
1626868_at	-0.498488	0.00206046	FBGN0036348	CG17687
1627446_at	-1.02693	0.00206046	FBGN0002931	net
1627859_at	0.503266	0.00206046	FBGN0051646	CG31646
1628709_at	0.922546	0.00206046	FBGN0085294	NA
1629511_at	0.574797	0.00206046	FBGN0038983	CG5326
1629625_at	-0.495254	0.00206046	FBGN0033613	CG13211
1630169_a_at	0.464535	0.00206046	FBGN0013334	Sap47
1631834_at	-0.488768	0.00206046	FBGN0051098	CG31098
1632335_at	0.388873	0.00206046	FBGN0039359	RpL27
1637127_at	0.488503	0.00206046	FBGN0030004	CG10958
1625625_at	0.792589	0.00206174	FBGN0001253	ImpE1
1640666_at	0.474844	0.00206174	FBGN0051205	CG31205
1636020_s_at	0.383928	0.00206306	FBGN0000054	Adf1
1641207_s_at	0.482645	0.00206306	FBGN0030817	CG4991
1632485_a_at	0.365204	0.00207587	FBGN0015772	Nak
1625827_s_at	0.293714	0.00208828	FBGN0051992	gw
1638748_at	0.426906	0.002108	FBGN0000575	emc
1624362_at	-1.96018	0.0021579	FBGN0040717	Nplp4
1638585_at	-0.413626	0.00216674	FBGN0039024	CG4721
1628419_a_at	0.340985	0.00220521	FBGN0030706	CG8909
1632932_a_at	0.480525	0.00220853	FBGN0053171	CG33171
1625590_a_at	-0.341894	0.00221129	FBGN0025720	Ate1
1633385_at	-1.31879	0.00221328	FBGN0030334	Karl
1633711_a_at	0.335643	0.00222674	FBGN0027598	CG31012
1635897_at	-0.496325	0.00222872	FBGN0031460	CG15399
1637638_s_at	0.95192	0.00224936	FBGN0032752	CG10702
1630749_at	-0.86807	0.00227289	FBGN0040524	CG11052
1627465_at	0.485128	0.00229231	FBGN0034726	Mes4
1632106_at	-0.909547	0.00229231	FBGN0039754	CG9747
1633017_at	-0.412811	0.00229231	FBGN0034094	Tsf3
1637457_at	0.467281	0.00229231	FBGN0036926	CG7646
1638852_at	0.556058	0.00229231	FBGN0039328	CHKov2
1627406_at	0.409041	0.00229372	FBGN0029720	CG3009
1624454_at	-0.71274	0.00230981	FBGN0036208	CG10361
1627340_at	0.45647	0.00230981	FBGN0010309	pigeon
1628699_at	-1.88227	0.00230981	FBGN0002563	Lsp1beta
1628862_at	0.309124	0.00230981	FBGN0027508	tankyrase
1633773_s_at	-0.674866	0.00230981	FBGN0038475	Keap1
1639098_s_at	-0.541532	0.00230981	FBGN0031646	CG2837
1623770_at	-0.691428	0.00231489	FBGN0030482	CG1673
1639157_at	0.49659	0.00235474	FBGN0035903	CG6765
1633597_at	-0.3651	0.00237162	FBGN0038662	CG14290
1624577_at	0.608092	0.00238163	FBGN0000024	Ace
1628018_at	-0.422845	0.00238163	FBGN0029167	Hml
1634184_a_at	0.474847	0.00238163	FBGN0032129	jp
1641195_at	-0.470604	0.00238163	FBGN0038519	Prx5037
1623673_at	0.641994	0.00240037	FBGN0037539	CG10435
1626549_at	0.55903	0.00240037	FBGN0038274	CG7262
1633253_s_at	0.314791	0.00240037	FBGN0031474	CG2991
1641475_at	0.290343	0.00240037	FBGN0028400	SytIV
1637833_at	1.16655	0.00242681	FBGN0010052	Jhe
1628835_at	0.483306	0.00244215	FBGN0031957	CG14534
1625430_at	0.649235	0.00245191	FBGN0031700	CG14022
1632443_at	0.483127	0.00245641	FBGN0035690	CG10274
1625264_s_at	-0.336415	0.002473	FBGN0013770	Cp1
1632179_at	-0.490378	0.00248104	FBGN0014032	Sptr
1626385_s_at	-0.504722	0.00249718	FBGN0027492	wdb
1624413_at	-1.04017	0.00250304	FBGN0039613	CG14527
1629507_a_at	0.381153	0.00250304	FBGN0002774	mle
1626248_at	-1.31388	0.00251574	FBGN0037973	CG18547
1629015_a_at	0.364669	0.00251574	FBGN0025641	DAAM
1639162_at	0.407815	0.00251574	FBGN0086370	sra
1640478_at	-0.511171	0.00251574	FBGN0051777	CG31777
1626984_at	0.631986	0.0025261	FBGN0001112	Gld
1625172_s_at	0.318574	0.00256692	FBGN0039890	CG2316
1627068_at	0.360101	0.00256692	FBGN0034053	Cyp4aa1
1631805_at	-1.42353	0.00256692	FBGN0037975	CG3397
1627419_at	0.377669	0.00258187	FBGN0013981	His4r
1635744_at	-0.423151	0.00258884	FBGN0032904	CG9342
1625873_at	-0.386254	0.00260379	FBGN0034605	CG15661
1639378_at	0.494701	0.00260379	FBGN0036850	CG10419
1624895_at	-0.668698	0.00260553	FBGN0037090	CG7529
1629776_a_at	0.346214	0.00260553	FBGN0039208	CG6643
1633261_a_at	0.476309	0.00260553	FBGN0031764	CG9107
1635403_at	0.655728	0.00262658	FBGN0003390	shf
1633793_at	0.344564	0.00264169	FBGN0035756	unc-13-4A
1641508_s_at	-0.644449	0.00264169	FBGN0033129	Tsp42Eh
1639980_s_at	0.550804	0.00265416	FBGN0014863	Mlp84B
1638821_a_at	0.477046	0.00267188	FBGN0045842	yuri
1638778_at	0.779677	0.00268223	FBGN0030348	CG10352
1631712_at	0.400743	0.00273564	FBGN0032042	CG13398
1623772_a_at	0.550468	0.0027396	FBGN0035132	mthl10
1634281_at	0.319738	0.0027396	FBGN0033556	CG12343
1635318_at	-0.464055	0.0027396	FBGN0013307	Odc1
1641320_s_at	0.41797	0.0027396	FBGN0029896	CG3168
1631608_at	0.341001	0.00275486	FBGN0039000	CG6954
1624225_at	0.505973	0.00276301	FBGN0039283	danr
1628909_at	0.406541	0.00276301	FBGN0030158	CG9686
1632397_at	0.360166	0.00276301	FBGN0034498	CG16868
1634468_at	-0.605168	0.00276301	FBGN0014417	CG13397
1625981_at	0.38088	0.00277196	FBGN0030613	rab3-GEF
1627287_at	0.584051	0.00277196	FBGN0029831	CG5966
1627713_at	0.31321	0.00277196	FBGN0030854	CG8289
1630830_a_at	-0.487135	0.00277196	FBGN0037723	SpdS
1631471_at	0.373749	0.00277196	FBGN0038443	CG14889
1633547_a_at	-0.594888	0.00277196	FBGN0033613	CG13211
1635398_at	0.316426	0.00277196	FBGN0020907	Scp2
1638345_at	0.392445	0.00277196	FBGN0000719	fog
1638563_at	0.630579	0.00277196	FBGN0039431	CG6490
1640741_at	0.502421	0.00277196	FBGN0030806	CG13001
1633866_at	0.451953	0.00278986	FBGN0008654	Su(z)2
1628548_at	0.327176	0.00279296	FBGN0015589	Apc
1640537_a_at	0.56563	0.00281818	FBGN0033644	CG8234
1630778_at	0.468333	0.0028276	FBGN0036367	CG10116
1623565_at	-0.598455	0.00285501	FBGN0046763	CG17278
1639087_at	0.32705	0.00287181	FBGN0001197	His2Av
1631360_at	0.46001	0.00287764	FBGN0031257	CG4133
1634725_at	0.562781	0.00287764	FBGN0039089	beat-IV
1635527_at	0.856235	0.00287778	FBGN0039356	CG5039
1638687_at	0.495337	0.00291101	FBGN0058298	CG40298
1640773_at	0.409074	0.00291442	FBGN0035719	CG14821
1626893_at	0.544258	0.0029147	FBGN0026077	Gasp
1625011_at	0.350082	0.00291548	FBGN0034720	CG11206
1623289_at	-0.874762	0.00297002	FBGN0046876	Obp83ef
1629430_s_at	-0.717184	0.00297705	FBGN0030362	regucalcin
1634462_at	0.323155	0.00297705	FBGN0038837	CG3822
1624471_s_at	-0.560899	0.00297883	FBGN0000043	Act42A
1627056_a_at	0.350958	0.00297883	FBGN0010607	l(2)05714
1636772_s_at	-0.548693	0.00297883	FBGN0052694	CG32694
1638184_at	-0.915443	0.00297883	FBGN0035282	CG13936
1630045_at	0.34414	0.0029818	FBGN0032013	Scgalpha
1632273_at	-0.390541	0.0029818	FBGN0039207	CG5789
1631046_s_at	0.329373	0.00298868	FBGN0032976	CG6448
1632430_at	-0.413425	0.00298868	FBGN0022355	Tsf1
1635123_at	-0.377645	0.00298868	FBGN0015391	glu
1639909_at	0.385161	0.00298868	FBGN0030961	CG7058
1637631_at	1.00752	0.00299989	FBGN0010473	tutl
1633852_at	0.552508	0.00300798	FBGN0086675	fne
1630067_a_at	-0.461735	0.00301257	FBGN0041182	TepII
1631072_at	0.351033	0.00301398	FBGN0030593	CG9512
1634193_at	0.565408	0.00301398	FBGN0032251	CG13142
1625463_at	0.491588	0.00302684	FBGN0003011	ort
1640004_at	0.696821	0.00303377	FBGN0026190	PH4alphaMP
1625265_at	-1.11385	0.00303586	FBGN0035189	CG9119
1627529_at	0.380165	0.00303586	FBGN0052726	CG32726
1629663_at	0.304617	0.00306587	FBGN0032979	CG1832
1640129_at	0.934896	0.00306587	FBGN0003430	slp1
1632629_a_at	0.389083	0.00306884	FBGN0029663	CG10804
1640341_s_at	-0.596641	0.00306884	FBGN0027836	Dgp-1
1627516_at	-0.32723	0.0030693	FBGN0037935	CG6834
1628083_at	0.547684	0.0030693	FBGN0028743	CG5036
1640681_at	-0.637537	0.0030693	FBGN0036587	CG4950
1635862_at	-0.350682	0.00308166	FBGN0053120	CG33120
1629606_at	-0.737691	0.00308601	FBGN0035169	CG13890
1635610_at	0.571796	0.00308601	FBGN0040377	CG8310
1636135_at	0.581539	0.00308601	FBGN0035258	CG13931
1638884_at	0.430554	0.00308601	FBGN0031384	CG4238
1623777_s_at	0.313402	0.0031078	FBGN0033196	CG1358
1638139_at	-0.660458	0.0031078	FBGN0051664	CG31664
1624310_s_at	-0.534057	0.00313142	FBGN0036622	CG4753
1637198_at	-0.632131	0.00313142	FBGN0027562	CG10345
1641248_at	0.629811	0.00313142	FBGN0039584	beat-VI
1641634_at	-1.04187	0.00313142	FBGN0002565	Lsp2
1636791_s_at	0.312443	0.00313936	FBGN0036053	CG6718
1638580_at	0.449284	0.00316273	FBGN0023095	caps
1639170_at	-1.43097	0.00318505	FBGN0031925	Cyp4d21
1632943_a_at	0.329518	0.00319922	FBGN0036379	bru-3
1627398_a_at	0.301941	0.0032003	FBGN0001105	Gbeta13F
1639943_at	-0.524052	0.0032003	FBGN0034628	Acox57D-p
1636394_a_at	0.576373	0.0032234	FBGN0085665	NA
1632675_s_at	0.290774	0.0032331	FBGN0039430	CG5455
1637753_at	0.514074	0.0032331	FBGN0033305	CG14748
1641647_at	-0.311793	0.0032331	FBGN0031845	CG9232
1624300_s_at	0.478712	0.00323397	FBGN0011817	nmo
1632824_at	0.680853	0.00323397	FBGN0034004	Fs
1629070_at	0.879679	0.00323667	FBGN0037386	CG1208
1641192_at	-0.916004	0.00326157	FBGN0039612	CG14523
1623620_a_at	-0.738266	0.00328751	FBGN0032415	rho-6
1637463_a_at	0.393523	0.00329221	FBGN0002968	Nrg
1634436_at	0.332927	0.00329924	FBGN0032336	Ast-C
1635185_at	-0.689614	0.00329924	FBGN0036157	CG7560
1623497_at	0.902566	0.00333993	FBGN0002609	HLHm3
1629496_at	0.766792	0.00333993	FBGN0086686	CG7832
1630233_at	-1.29672	0.00333993	FBGN0038353	CG5399
1640640_at	0.395407	0.00335364	FBGN0033313	Cirl
1631804_s_at	0.565631	0.00339572	FBGN0028701	PQBP-1
1626356_s_at	0.347622	0.00342608	FBGN0085368	NA
1639490_at	0.593563	0.00343101	FBGN0053547	Rim
1640768_at	-0.756729	0.00343597	FBGN0032834	CG13965
1634162_at	1.38143	0.00344538	FBGN0058198	NA
1634318_at	0.502819	0.00346707	FBGN0053110	CG33110
1633019_a_at	0.293722	0.00348865	FBGN0086683	Spf45
1626856_at	-0.322528	0.00351135	FBGN0031974	CG12560
1623045_at	0.276839	0.00351169	FBGN0025366	Ip259
1627417_s_at	0.40953	0.00351169	FBGN0035179	CG12038
1625373_at	0.421291	0.00351218	FBGN0038286	CG6966
1631017_at	-0.408296	0.00351218	FBGN0042119	Cpr65Au
1633991_at	-0.469955	0.00351218	FBGN0051445	CG31445
1639476_at	-0.552341	0.00351218	FBGN0030262	Vago
1625475_s_at	-0.314822	0.00353286	FBGN0004638	drk
1632266_at	0.522474	0.00354053	FBGN0025634	CG13367
1629523_at	0.497778	0.00359689	FBGN0005630	lola
1627955_a_at	0.27743	0.00361221	FBGN0039908	Asator
1636066_s_at	0.384265	0.00363127	FBGN0086655	NA
1626575_at	0.311993	0.00363634	FBGN0030286	CG1657
1626090_at	0.411424	0.00364584	FBGN0029881	CG3973
1626578_at	-0.884777	0.00364585	FBGN0036995	CG5195
1623590_s_at	0.414899	0.00364695	FBGN0052438	Smc5
1624267_at	0.27093	0.00364695	FBGN0035878	CG7182
1634341_a_at	-0.675009	0.00364762	FBGN0039152	CG6129
1625262_at	0.806401	0.00365185	FBGN0039167	CG17786
1631571_a_at	0.649811	0.00365185	FBGN0003475	spir
1633232_at	0.385833	0.00369047	FBGN0085354	CG34325
1630531_at	0.326954	0.00369181	FBGN0038853	RhoGAP93B
1622932_s_at	0.410879	0.00369665	FBGN0003447	sn
1640510_at	0.279198	0.00369773	FBGN0035765	CG8600
1637752_a_at	0.895673	0.00369879	FBGN0037697	CG9363
1638605_at	0.356255	0.00369984	FBGN0031893	CG4495
1635684_a_at	0.336457	0.00373065	FBGN0025726	unc-13
1627571_at	-0.542695	0.00373829	FBGN0004396	CrebA
1635494_at	-0.483897	0.00373829	FBGN0000165	Bc
1627239_s_at	0.292581	0.00374346	FBGN0033837	CG17034
1628388_at	-0.372761	0.00374346	FBGN0029863	CG3823
1641650_at	-0.814952	0.00374346	FBGN0015573	alpha-Est5
1639320_a_at	0.469411	0.00374769	FBGN0000422	Ddc
1632649_at	0.362084	0.00375313	FBGN0032256	RluA-2
1639229_at	-0.419343	0.00375313	FBGN0016075	vkg
1635362_at	-0.570828	0.00375398	FBGN0039290	CG13654
1633701_at	-0.382981	0.00375957	FBGN0035355	CG16985
1629983_at	0.319361	0.00376475	FBGN0030336	CG1578
1626120_at	0.425767	0.00381559	FBGN0032909	CG9266
1630214_a_at	0.480213	0.00382152	FBGN0039711	CG7824
1623919_a_at	0.288592	0.00382745	FBGN0038476	kuk
1625922_a_at	0.616369	0.00383079	FBGN0037060	CG10508
1635987_at	-0.605562	0.00383079	FBGN0030041	CG12116
1637294_at	0.270181	0.00383079	FBGN0035967	CG4641
1629180_at	-0.691618	0.00383371	FBGN0027791	O-fut2
1625611_at	-0.697504	0.00384002	FBGN0028542	CG33115
1637962_at	0.367471	0.0038472	FBGN0003475	spir
1633836_a_at	-0.334085	0.0038568	FBGN0010470	Fkbp13
1636989_a_at	0.575703	0.00385995	FBGN0033212	CG1399
1625431_at	0.341656	0.00386119	FBGN0011701	repo
1636382_at	-0.330261	0.003891	FBGN0033777	CG17574
1638409_at	-0.501218	0.00392694	FBGN0035147	CG12030
1641077_at	0.28894	0.00392694	FBGN0050158	CG30158
1633094_a_at	1.06478	0.00394955	FBGN0019650	toy
1638080_at	-0.985302	0.00395641	FBGN0039315	CG13658
1627719_at	0.362235	0.00395726	FBGN0004919	gol
1636941_at	0.385144	0.00395726	FBGN0036398	CG9007
1627953_at	0.366711	0.00395925	FBGN0002781	mod(mdg4)
1634518_at	0.567878	0.00397031	FBGN0035163	CG13886
1634148_at	0.396117	0.00400555	FBGN0036620	CG4842
1626082_at	0.481776	0.0040684	FBGN0039642	CG11882
1633237_at	-0.357325	0.00408312	FBGN0020416	Idgf1
1634786_at	0.749962	0.00409186	FBGN0040099	lectin-28C
1635189_at	-1.25555	0.00409186	FBGN0010381	Drs
1638319_at	0.284882	0.00409186	FBGN0001263	inaD
1628743_at	0.395368	0.00409918	FBGN0015229	glec
1625624_at	0.782358	0.0040997	FBGN0036359	CG14105
1631753_at	-0.586126	0.0040997	FBGN0039811	CG15550
1635919_at	0.457633	0.0040997	FBGN0040636	CG13255
1625864_at	0.573267	0.00410991	FBGN0052105	CG32105
1636928_s_at	0.266927	0.00410991	FBGN0031174	CG1486
1640227_at	0.37748	0.00410991	FBGN0028473	CG8801
1640284_at	0.269672	0.00410991	FBGN0000303	Cha
1628974_at	0.367547	0.00411479	FBGN0052711	CG32711
1639892_at	-0.803584	0.00413464	FBGN0024289	Sodh-1
1628766_at	0.399983	0.00413479	FBGN0034267	CG4984
1631532_at	0.340042	0.00414429	FBGN0036986	CG5282
1638858_at	0.826901	0.00416799	FBGN0039391	CG8934
1623555_at	-0.831296	0.00421642	FBGN0033949	CG10131
1624833_a_at	0.327751	0.00421642	FBGN0000037	mAcR-60C
1634282_s_at	-0.535044	0.00421642	FBGN0026015	Top3beta
1633885_s_at	-0.408145	0.00421841	FBGN0037955	CG6950
1640394_s_at	0.643638	0.00428236	FBGN0004107	cdc2c
1631555_at	0.821464	0.00428617	FBGN0034439	CG10062
1636063_at	0.951405	0.00428617	FBGN0085384	CG34355
1639963_at	0.421525	0.00428617	FBGN0039623	CG1951
1624076_at	-0.672371	0.00432243	FBGN0038897	CG5849
1624900_at	0.528768	0.00432243	FBGN0051051	CG31051
1626345_at	-0.348164	0.00432243	FBGN0040653	IM4
1636762_a_at	-0.402926	0.00432243	FBGN0025682	scf
1623087_at	0.556305	0.00433074	FBGN0035574	Gef64C
1639535_at	0.446966	0.00433809	FBGN0031530	pgant2
1638047_at	0.519376	0.00434005	FBGN0031499	CG17262
1627578_s_at	0.434678	0.00434914	FBGN0036493	CG7255
1636574_s_at	0.483523	0.00435625	FBGN0053056	CG33056
1641304_s_at	0.329271	0.0043736	FBGN0037623	CG9801
1624057_at	-0.329255	0.00438937	FBGN0031560	CG16713
1623508_at	0.572431	0.0043968	FBGN0050466	CG30466
1638486_at	0.338967	0.0043968	FBGN0010252	Rbp1
1630131_at	-0.446008	0.00447556	FBGN0037842	CG6567
1628884_at	-0.400488	0.00450499	FBGN0030310	PGRP-SA
1631536_at	0.488418	0.00454384	FBGN0040465	Dip3
1638854_s_at	-0.42159	0.00454582	FBGN0036312	CG17667
1627096_s_at	0.550882	0.00455343	FBGN0003715	Tkr
1629868_s_at	0.449384	0.00456448	FBGN0032130	CG3838
1633975_s_at	0.313811	0.0045647	FBGN0033495	CG12214
1624505_at	0.776866	0.00457418	FBGN0032264	CG6113
1630707_at	-0.90738	0.00457418	FBGN0023214	edl
1631340_at	0.246636	0.00457418	FBGN0004921	Ggamma1
1633415_at	0.378148	0.00457418	FBGN0030723	dpr18
1636272_at	0.623329	0.00457418	FBGN0036899	tey
1640533_at	0.504954	0.00457418	FBGN0052406	CG32406
1634238_a_at	0.375827	0.00457872	FBGN0036433	CG9628
1632391_at	0.54822	0.00459412	FBGN0031065	CG14234
1624714_at	0.24674	0.00462124	FBGN0010328	woc
1627060_s_at	-0.334935	0.00462848	FBGN0010225	Gel
1635047_s_at	0.242825	0.00465005	FBGN0024277	trio
1628496_at	0.666209	0.00467533	FBGN0037295	dpr16
1637027_s_at	-0.561553	0.00467533	FBGN0032801	CG10165
1624405_a_at	0.91754	0.00467553	FBGN0038957	CG7059
1630276_at	0.320811	0.00467861	FBGN0031904	CG5149
1640818_at	0.292965	0.00467861	FBGN0040079	pkaap
1641095_at	0.377628	0.00469342	FBGN0052937	CG32937
1628682_at	-0.545733	0.00474408	FBGN0036759	CG5577
1625819_at	0.294944	0.00474846	FBGN0005410	sno
1638880_at	0.342912	0.00474846	FBGN0052220	CG32220
1641189_a_at	0.521819	0.00476441	FBGN0039214	CG5794
1627441_at	0.546888	0.00476866	FBGN0004514	TyrR
1623066_at	0.41343	0.00477127	FBGN0032706	Irk3
1623478_at	0.263638	0.00477127	FBGN0029768	CG16752
1628075_at	0.52913	0.00477127	FBGN0015522	olf186-M
1629471_at	0.405477	0.00477127	FBGN0029666	CG10803
1638739_at	0.513952	0.00477127	FBGN0031695	Cyp4ac3
1625446_at	0.4559	0.00477664	FBGN0026702	l(1)G0045
1630227_a_at	0.257049	0.00477664	FBGN0037702	CG8176
1626802_a_at	0.522227	0.00479749	FBGN0003380	Sh
1636569_a_at	0.314143	0.00479749	FBGN0033538	CG11883
1639138_at	0.813861	0.00483435	FBGN0039164	CG5524
1624572_a_at	0.318709	0.00488268	FBGN0040020	NA
1626350_at	-0.823925	0.00489367	FBGN0015569	alpha-Est10
1639520_at	0.335175	0.00489367	FBGN0033032	CG1298
1623441_at	0.400825	0.0049031	FBGN0004861	ph-p
1637393_at	0.855064	0.0049031	FBGN0053528	CG33528
1625035_at	-0.306068	0.00496515	FBGN0011674	insc
1634971_at	-0.594855	0.00499135	FBGN0037818	CG6465
1635895_at	0.685096	0.00501982	FBGN0051133	CG31133
1634667_at	0.333042	0.00506252	FBGN0034485	CG11099
1631100_at	0.698127	0.00507448	FBGN0035610	Lkr
1641452_a_at	0.272112	0.00507448	FBGN0041203	LIMK1
1630993_at	-1.43894	0.00508001	FBGN0051414	CG31414
1630023_at	0.462023	0.00509375	FBGN0031820	DLP
1636385_at	0.339058	0.0051103	FBGN0039816	CG11317
1634447_at	0.377334	0.00513433	FBGN0051140	CG31140
1629853_at	-1.92244	0.00519162	FBGN0040349	CG3699
1624702_s_at	0.47044	0.00520315	FBGN0052057	dpr10
1628828_s_at	-0.462278	0.00522136	FBGN0031717	Oscillin
1625616_at	-0.766696	0.00523079	FBGN0037127	CG14566
1633021_s_at	0.452806	0.00523079	FBGN0010905	Spn
1632975_at	-0.849739	0.0052664	FBGN0034126	CG4398
1634877_at	0.684671	0.0052664	FBGN0039807	CG15546
1625063_a_at	0.624444	0.0053092	FBGN0051606	CG31606
1628159_a_at	0.500246	0.0053092	FBGN0052206	CG32206
1629569_at	-0.404006	0.0053092	FBGN0030555	Fbxl4
1630470_s_at	0.272424	0.0053092	FBGN0037261	CG9775
1632146_a_at	-0.410786	0.0053092	FBGN0027579	CG5508
1632653_at	0.363219	0.00538215	FBGN0051555	CG31555
1630026_s_at	0.54492	0.00538477	FBGN0000490	dpp
1625052_at	-0.339866	0.00541588	FBGN0036997	CG5955
1633855_s_at	0.449193	0.00543872	FBGN0031759	lid
1640562_at	-0.62212	0.00544125	FBGN0050033	CG30033
1631620_at	0.270276	0.0054624	FBGN0004507	GlyP
1628009_at	0.343817	0.00548469	FBGN0000633	fas
1630596_at	-0.898203	0.00548737	FBGN0037225	CG14643
1631120_at	0.492774	0.00548737	FBGN0053197	mbl
1634663_at	0.307745	0.00548737	FBGN0030892	CG7206
1628450_at	0.283574	0.00552914	FBGN0035092	Nplp1
1626052_at	-0.260377	0.00555258	FBGN0027930	MP1
1635073_at	-0.249406	0.00555258	FBGN0032285	CG17108
1632098_at	0.280925	0.00556573	FBGN0032138	CG4364
1632141_at	0.553976	0.00556573	FBGN0036725	CG18265
1624029_at	-0.446202	0.00559154	FBGN0035039	CG3608
1638431_at	0.44728	0.00559154	FBGN0037350	CG2911
1624284_a_at	0.330253	0.00559494	FBGN0086441	hkl
1633731_at	0.304046	0.00561012	FBGN0011737	wee
1638009_s_at	-0.314339	0.00561012	FBGN0037715	CG9399
1639453_at	0.438316	0.00561012	FBGN0027497	Madm
1633757_s_at	0.27202	0.00561938	FBGN0032796	CG10188
1625280_at	0.34946	0.00565008	FBGN0023179	amon
1628461_a_at	0.363356	0.00565008	FBGN0034970	yki
1632203_at	0.311158	0.00565008	FBGN0051706	CG31706
1635399_s_at	0.591309	0.00565517	FBGN0027534	CG11006
1638260_s_at	0.261052	0.00565517	FBGN0033484	CG2269
1636848_at	0.357036	0.00565939	FBGN0036202	CG6024
1623540_at	0.36244	0.0056764	FBGN0051704	CG31704
1627582_a_at	0.356608	0.00570273	FBGN0050035	CG30035
1628639_at	-0.516381	0.00570273	FBGN0040582	CG5791
1633012_at	0.258445	0.00570273	FBGN0031285	CG3662
1636005_at	0.439098	0.00570273	FBGN0034293	CG14495
1637593_at	0.559107	0.00570273	FBGN0039770	CG15537
1638953_a_at	0.236238	0.00570273	FBGN0027594	drpr
1631374_at	0.338159	0.00571828	FBGN0024248	chico
1634572_at	-0.254249	0.00571828	FBGN0034259	CG6459
1640962_s_at	0.227207	0.00571828	FBGN0034894	CG4091
1631205_a_at	-0.455275	0.00572419	FBGN0086254	CG6084
1633048_at	-0.590184	0.00573074	FBGN0033367	CG8193
1623747_at	0.367556	0.00573189	FBGN0036560	CG5895
1625164_at	0.626497	0.00573189	FBGN0044810	TotX
1627961_a_at	0.369806	0.00573189	FBGN0028527	CG18507
1639419_at	-0.257868	0.00573189	FBGN0033691	CG8860
1630101_s_at	0.438066	0.00574145	FBGN0024308	Smr
1637674_at	-0.626024	0.00578879	FBGN0000594	Est-P
1639592_at	-0.368627	0.00580334	FBGN0034724	CG3624
1641603_s_at	0.257005	0.00581219	FBGN0028487	CG9611
1626369_at	0.248732	0.00582935	FBGN0038665	CG12269
1631604_at	-0.409138	0.00582935	FBGN0031810	CG9511
1637517_s_at	0.360087	0.00582935	FBGN0020647	KrT95D
1625519_at	-0.354285	0.00583477	FBGN0032643	CG6453
1625720_at	-0.374505	0.00583477	FBGN0039557	CG12259
1630630_at	-0.258219	0.00585245	FBGN0034277	CG6370
1631698_s_at	0.255408	0.00585299	FBGN0026147	CG16833
1623816_s_at	0.300327	0.00586588	FBGN0037468	CG1943
1626467_a_at	0.303002	0.00586588	FBGN0031111	Obp19c
1627667_at	0.547359	0.00586588	FBGN0035393	CG16753
1631561_s_at	-0.317169	0.00586588	FBGN0029932	CG4607
1636946_at	-0.509199	0.00590333	FBGN0038299	CG6687
1626701_at	0.503549	0.00590535	FBGN0039357	CG4743
1628147_at	0.276286	0.00590535	FBGN0031866	neuroligin
1627605_at	0.550488	0.00599816	FBGN0024371	E2f2
1627802_s_at	0.30275	0.00599816	FBGN0038504	Sur-8
1630008_at	0.416651	0.00600569	FBGN0039149	CG18428
1634304_a_at	0.329323	0.00600569	FBGN0036958	CG17233
1640130_at	0.24918	0.00600569	FBGN0051678	CG31678
1640794_at	0.352068	0.00600569	FBGN0031061	CG14232
1635114_a_at	0.362258	0.0060194	FBGN0031275	GABA-B-R3
1625719_at	0.353079	0.00603562	FBGN0002921	Atpalpha
1627116_at	0.327094	0.00603562	FBGN0033261	CG18316
1628232_at	-0.715416	0.00603562	FBGN0050046	CG30046
1622998_a_at	0.410332	0.00603574	FBGN0035405	pfk
1625302_at	0.448998	0.00608257	FBGN0038165	Task6
1633207_at	0.500252	0.00609573	FBGN0051906	CG31906
1641349_at	0.629387	0.00609573	FBGN0085373	rdgA
1629678_a_at	0.28481	0.00611688	FBGN0040281	Aplip1
1634440_s_at	0.698239	0.00613987	FBGN0000567	Eip74EF
1627024_s_at	0.335361	0.00615211	FBGN0030634	CG9164
1627933_a_at	0.558786	0.00615211	FBGN0050361	mXr
1639292_at	0.332696	0.00615211	FBGN0030897	Frq1
1639551_at	0.266623	0.00617364	FBGN0026262	bip2
1633205_at	0.357497	0.00618755	FBGN0034136	DAT
1637635_at	0.336634	0.00619125	FBGN0027546	CG4766
1639388_a_at	0.288949	0.00623634	FBGN0039958	NA
1627261_s_at	-0.302	0.00623951	FBGN0015622	Cnx99A
1630968_at	0.294695	0.00625315	FBGN0035173	CG13907
1631844_at	0.380584	0.00627275	FBGN0039157	Myo95E
1632884_at	0.47545	0.00628496	FBGN0053967	CG33967
1636970_at	0.417694	0.00633275	FBGN0034588	CG9394
1641241_at	0.264313	0.00640865	FBGN0040056	NA
1632103_at	0.269482	0.00641592	FBGN0037270	CG9769
1637109_s_at	-0.260904	0.00641592	FBGN0036821	CG3961
1624613_at	0.247451	0.00644648	FBGN0043455	CG5986
1630791_a_at	-0.301084	0.00644755	FBGN0003177	pyd
1641326_at	0.288023	0.00644755	FBGN0050118	CG30118
1623298_at	0.410093	0.00645066	FBGN0029828	CG6067
1623813_at	-0.410676	0.00645066	FBGN0053307	CG33307
1638198_at	0.483703	0.0064543	FBGN0037206	CG12768
1639801_at	0.285249	0.0064543	FBGN0039943	NA
1640204_at	0.260841	0.0064543	FBGN0051619	CG31619
1640983_at	-0.900864	0.0064543	FBGN0039495	CG5909
1630004_at	0.375905	0.00646907	FBGN0028645	beat-Ib
1633540_at	-1.13633	0.00648228	FBGN0043791	CG8147
1636883_s_at	0.439474	0.00648228	FBGN0004362	HmgD
1624836_at	-0.342236	0.00650521	FBGN0031937	CG13795
1626627_at	0.508972	0.0065544	FBGN0037585	CG11718
1628432_at	0.343803	0.00657584	FBGN0039537	CG5590
1633545_at	-0.697587	0.00657584	FBGN0035806	PGRP-SD
1623923_a_at	0.254851	0.00662369	FBGN0004618	gl
1629637_at	-0.331309	0.00663699	FBGN0031936	CG13794
1630755_at	0.42338	0.00666164	FBGN0031782	CG9226
1633272_at	0.378943	0.0066689	FBGN0034497	CG9090
1624533_s_at	0.312448	0.0066769	FBGN0003862	trx
1627565_at	0.632493	0.0066769	FBGN0029911	CG14435
1634701_at	0.446741	0.0066769	FBGN0040343	CG3713
1635757_at	0.238303	0.0066769	FBGN0037163	laza
1637216_at	-0.262556	0.0066769	FBGN0036942	CG7328
1624322_at	0.366323	0.00672095	FBGN0028699	Rh50
1627721_at	0.407269	0.00672095	FBGN0046258	CG12880
1627862_at	0.559774	0.00673695	FBGN0028862	CG15267
1633727_s_at	0.272968	0.00673811	FBGN0036896	wnd
1631680_a_at	0.525071	0.0067406	FBGN0051878	CG31878
1625657_at	-0.677387	0.00674354	FBGN0063667	CG32335
1623432_s_at	0.389769	0.00677585	FBGN0025740	plexB
1627218_a_at	0.309986	0.00677585	FBGN0036926	CG7646
1633390_at	0.298941	0.00677585	FBGN0030702	CG9056
1634702_at	-0.373236	0.00677585	FBGN0031970	CG7227
1632908_s_at	0.28383	0.00678774	FBGN0051072	Lerp
1630623_a_at	-0.293119	0.00680374	FBGN0033382	CG8058
1635848_at	-0.282923	0.00680374	FBGN0025885	Inos
1641653_at	0.250074	0.00680374	FBGN0024273	WASp
1634053_at	0.262934	0.00680542	FBGN0030850	CG8408
1630859_s_at	0.357483	0.00681097	FBGN0044324	Chro
1637407_at	0.245127	0.00681097	FBGN0052243	CG32243
1623315_at	0.496596	0.00688437	FBGN0037015	NA
1626239_at	0.262362	0.00689296	FBGN0023097	bon
1636379_a_at	0.299406	0.00689296	FBGN0020129	DnaJ-60
1640082_at	0.302363	0.00690119	FBGN0036801	MYPT-75D
1640549_at	-0.416239	0.00692002	FBGN0023477	Tal
1630514_at	0.242344	0.00692313	FBGN0004833	Gprk1
1641740_at	0.580665	0.00692602	FBGN0085399	NA
1630066_at	-0.424677	0.00693622	FBGN0027073	CG4302
1623037_a_at	0.242418	0.00701659	FBGN0025698	CG5594
1630002_s_at	0.33492	0.00701659	FBGN0010229	Hr39
1631300_at	0.403043	0.00701659	FBGN0010383	Cyp18a1
1638862_at	0.89935	0.00701659	FBGN0039817	CG15553
1640228_at	0.390447	0.00701659	FBGN0036196	CG11658
1626837_a_at	0.378122	0.00705053	FBGN0052245	CG32245
1633031_at	-0.426406	0.00705053	FBGN0034052	CG8299
1640551_at	0.407708	0.00705121	FBGN0024909	Taf7
1625283_at	0.543018	0.00706735	FBGN0002781	mod(mdg4)
1640524_at	0.487491	0.00706735	FBGN0035245	GC
1635526_at	0.433439	0.0071503	FBGN0031419	CG15390
1626654_a_at	0.311845	0.00718125	FBGN0039266	CG11791
1626884_a_at	0.369242	0.00722414	FBGN0052062	CG32062
1625148_s_at	0.309358	0.00724094	FBGN0004907	14-3-3zeta
1641463_at	0.285218	0.00725507	FBGN0032420	CG6583
1628263_s_at	0.31252	0.0072655	FBGN0033108	CG15236
1633921_at	0.895592	0.00727676	FBGN0050050	CG30050
1633803_at	-0.274165	0.00734421	FBGN0003076	Pgm
1635370_at	-0.33277	0.0073531	FBGN0033134	Tsp42El
1635060_at	-0.263994	0.00738285	FBGN0040733	CG15068
1637050_at	0.368828	0.00739119	FBGN0053054	CG33054
1624250_at	0.693053	0.00741554	FBGN0052432	CG32432
1630106_at	0.285597	0.00748714	FBGN0030358	CG10362
1635390_s_at	-0.311437	0.00748714	FBGN0032889	CG9331
1627849_at	0.432314	0.00750274	FBGN0037031	CG11456
1628956_at	0.42716	0.00750734	FBGN0026149	BCL7-like
1635623_at	-0.726937	0.0075077	FBGN0036680	Cpr73D
1630930_a_at	-0.365912	0.00751542	FBGN0023441	fus
1632567_at	0.240559	0.00751542	FBGN0051342	CG31342
1633512_at	0.331408	0.00751542	FBGN0019650	toy
1635813_at	-0.680736	0.00751542	FBGN0014342	mia
1637071_at	0.64385	0.00751542	FBGN0035086	CG12851
1637894_at	0.96092	0.00751542	FBGN0039647	CG14509
1639737_at	-0.461437	0.00751542	FBGN0085359	CG34330
1626057_a_at	0.303855	0.00752349	FBGN0036890	CG9368
1623257_a_at	0.225627	0.00754297	FBGN0039997	CG17665
1635284_a_at	0.414146	0.00756559	FBGN0041210	HDAC4
1635758_s_at	0.326183	0.00756559	FBGN0025790	TBPH
1626763_a_at	0.29385	0.0075698	FBGN0039269	veli
1634020_at	0.422466	0.00758216	FBGN0026206	mei-P26
1641575_at	0.263017	0.00765344	FBGN0037963	Cad87A
1625572_s_at	-0.486219	0.00766453	FBGN0010387	Dbi
1625828_at	0.432656	0.00766453	FBGN0039628	CG11841
1633161_at	0.544959	0.00766453	FBGN0036818	CG14074
1640918_at	0.501921	0.00766453	FBGN0002997	ome
1636303_at	-0.419909	0.00767167	FBGN0011761	dhd
1638583_at	0.516528	0.00767167	FBGN0051103	CG31103
1623797_at	-0.258483	0.00769069	FBGN0036998	CG5969
1630657_at	0.550293	0.00769069	FBGN0028647	CG11902
1641481_at	-0.705363	0.00769069	FBGN0040256	Ugt86Dd
1626586_at	0.27753	0.00770286	FBGN0043535	Obp57a
1627568_at	0.409632	0.00770286	FBGN0036364	CG14109
1632131_at	0.569193	0.00770286	FBGN0004573	5-HT7
1626513_at	0.302568	0.00771985	FBGN0036846	MESR6
1627415_at	0.360151	0.00771985	FBGN0039589	CG9986
1629352_at	0.329805	0.00771985	FBGN0010851	sgl
1640762_at	0.279271	0.00771985	FBGN0033000	CG14464
1638822_at	0.371749	0.00773402	FBGN0036484	CG6859
1623573_s_at	0.313233	0.00780565	FBGN0031883	CG11266
1628896_a_at	-0.670858	0.00781364	FBGN0038302	CG4210
1635382_at	0.253502	0.00782372	FBGN0001624	dlg1
1638100_s_at	0.325721	0.00784458	FBGN0035133	Ptpmeg
1636035_at	0.426589	0.00784546	FBGN0038498	beat-IIa
1626426_at	0.484781	0.00787088	FBGN0039927	CG11155
1641083_at	0.240029	0.00787088	FBGN0034978	CG3257
1629819_s_at	-0.27472	0.00789863	FBGN0011260	Sema-2a
1640313_s_at	-0.235944	0.00790815	FBGN0019925	Surf4
1641381_s_at	0.322001	0.00791096	FBGN0033609	CG13213
1627652_at	0.730749	0.00792867	FBGN0040914	CG17761
1638368_at	-0.434405	0.0079389	FBGN0051674	CG31674
1627023_at	0.616971	0.00797199	FBGN0039565	CG4884
1636333_a_at	-0.752926	0.00798645	FBGN0035623	mthl2
1636499_at	0.444368	0.00798645	FBGN0010709	Atg6
1639502_at	-0.563017	0.008041	FBGN0028545	CG8942
1633861_at	0.559308	0.0080501	FBGN0037617	CG8145
1625008_at	0.43426	0.00805923	FBGN0053330	CG33330
1632570_at	0.410096	0.00807468	FBGN0039905	CG2052
1634691_a_at	0.584731	0.00810293	FBGN0050020	CG30020
1630463_at	0.400033	0.00813095	FBGN0085372	sick
1631509_a_at	0.27631	0.00813095	FBGN0002566	lt
1624326_at	0.278384	0.00816568	FBGN0028406	Rep4
1624520_a_at	0.678621	0.00816568	FBGN0001078	ftz-f1
1633775_at	0.305158	0.00817034	FBGN0051665	CG31665
1628245_at	0.431534	0.00817609	FBGN0051632	sens-2
1635741_a_at	0.465675	0.00818921	FBGN0029137	Patsas
1628992_at	-0.437751	0.00821555	FBGN0085282	NA
1623985_at	0.307621	0.00828953	FBGN0011335	l(3)j2D3
1624037_s_at	0.314964	0.0083082	FBGN0010280	Taf4
1628659_at	0.364037	0.0083082	FBGN0004512	Mdr49
1632972_at	0.307014	0.0083082	FBGN0031081	Nep3
1624766_s_at	0.323544	0.00832525	FBGN0011764	Dsp1
1628721_at	0.722238	0.00833313	FBGN0034490	CG9864
1623048_a_at	0.360524	0.00833639	FBGN0010240	Lcch3
1625338_at	-0.52954	0.00837309	FBGN0035344	Cyp4d20
1624515_at	-0.389432	0.00839091	FBGN0030932	CG6461
1622937_at	0.853303	0.00840428	FBGN0036773	CG13698
1624412_at	-0.326428	0.00840933	FBGN0000099	ap
1625793_at	0.401072	0.00840933	FBGN0015664	Dref
1628162_at	-0.6839	0.00840933	FBGN0003060	CG9757
1629876_at	0.332283	0.00840933	FBGN0037613	Cks85A
1634003_at	0.418083	0.00840933	FBGN0052685	CG32685
1635854_s_at	0.319835	0.00840933	FBGN0040022	NA
1639189_at	0.405532	0.00840933	FBGN0033984	Lap1
1623899_at	0.506894	0.00844161	FBGN0004622	Takr99D
1632465_s_at	0.25772	0.00845572	FBGN0028494	CG6424
1635584_s_at	0.396951	0.0084629	FBGN0003721	Tm1
1637064_at	-0.253816	0.0084629	FBGN0022708	Adk2
1623755_at	0.305325	0.00847387	FBGN0004446	Ten-a
1627086_at	0.39033	0.0084974	FBGN0038343	CG14871
1633818_at	0.594344	0.00851758	FBGN0036179	CG7368
1634858_s_at	0.309444	0.00855004	FBGN0037917	wkd
1639596_at	0.325129	0.00855004	FBGN0032021	CG7781
1623133_a_at	0.327619	0.0085585	FBGN0037060	CG10508
1632023_s_at	0.298595	0.00855888	FBGN0039911	CG1909
1632170_a_at	0.765712	0.00856024	FBGN0037831	Cap-H2
1641137_at	-0.760641	0.00856024	FBGN0000492	Dr
1626165_at	0.647864	0.00857563	FBGN0030428	CG3754
1641496_a_at	-0.307186	0.00857563	FBGN0039494	grass
1632078_at	0.268556	0.00858419	FBGN0038453	CG10326
1629217_at	0.656374	0.00860863	FBGN0086697	CG31258
1629408_s_at	-0.247705	0.00860863	FBGN0050387	CG30387
1629576_at	0.39524	0.00860863	FBGN0010342	Map60
1634487_at	0.34782	0.00860863	FBGN0051057	tau
1637987_at	-0.297063	0.00860863	FBGN0039122	ofs
1638839_at	0.265297	0.00860863	FBGN0033998	CG8092
1641537_s_at	0.408614	0.00860863	FBGN0024330	MED6
1624905_at	-0.277886	0.00860957	FBGN0034176	CG9000
1637142_at	-0.647374	0.00860957	FBGN0031824	CG9547
1628601_at	0.260778	0.00862027	FBGN0004380	Klp64D
1629355_at	0.756255	0.00862027	FBGN0040001	NA
1631652_at	0.411697	0.00862027	FBGN0038545	CG7713
1636268_at	0.208656	0.00862027	FBGN0040992	CG10570
1628309_at	-0.42563	0.00864662	FBGN0031320	CG5126
1624020_at	0.437458	0.00868757	FBGN0002781	mod(mdg4)
1639485_at	0.441632	0.00868958	FBGN0036826	CG3893
1636078_at	0.36303	0.00870041	FBGN0035873	CG13670
1625574_at	0.491915	0.00871566	FBGN0011676	Nos
1637107_at	0.433515	0.00872749	FBGN0036052	CG10809
1627825_at	0.677017	0.00874752	FBGN0035921	CG13305
1624555_at	0.316562	0.0087592	FBGN0004510	Ets97D
1632734_s_at	0.26776	0.0087592	FBGN0001090	bnb
1629290_at	0.324173	0.00877613	FBGN0025800	Smox
1641635_s_at	0.385562	0.00878329	FBGN0035400	CG11537
1634465_a_at	0.530002	0.00878611	FBGN0024963	GluClalpha
1638277_at	-0.318573	0.00878688	FBGN0039864	CG11550
1631479_at	0.341438	0.00882178	FBGN0002283	l(3)73Ah
1624565_a_at	0.26411	0.00884613	FBGN0036032	CG16711
1640395_a_at	0.242417	0.00887205	FBGN0016794	dos
1625604_at	0.374929	0.00887481	FBGN0039483	CG14259
1632164_at	-0.495715	0.00887481	FBGN0026178	scrib
1635205_at	0.341267	0.00887481	FBGN0037446	CG10267
1624033_at	0.387726	0.00887762	FBGN0000108	Appl
1629552_at	0.55	0.00887762	FBGN0027872	rdgBbeta
1637302_s_at	0.229938	0.00892327	FBGN0024555	flfl
1634537_at	0.62452	0.00898962	FBGN0035171	CG12502
1629857_at	-0.816287	0.00906015	FBGN0035452	CG10359
1633667_at	-1.20628	0.00906015	FBGN0024740	Lip2
1633963_a_at	0.564918	0.00906015	FBGN0032151	nAcRalpha-30D
1624795_at	0.272241	0.00906109	FBGN0037465	CG1105
1633857_at	-0.565095	0.00907191	FBGN0039319	CG13659
1625937_at	0.347638	0.00909079	FBGN0030444	CG18646
1637479_at	-0.542496	0.00909807	FBGN0003116	pn
1631671_at	0.625139	0.00910532	FBGN0039068	CG13827
1636954_at	0.384083	0.00912085	FBGN0015774	NetB
1632021_at	-0.355599	0.0091309	FBGN0033980	Cyp6a20
1623122_at	0.276001	0.0091732	FBGN0032032	CG17294
1640894_at	0.388831	0.00917451	FBGN0038429	CG14882
1633405_s_at	0.40697	0.00918322	FBGN0038799	CG4288
1641170_a_at	0.210006	0.00918322	FBGN0037954	glo
1629295_at	0.464913	0.00919105	FBGN0029504	CHES-1-like
1632605_at	0.215492	0.00919105	FBGN0028552	gammaSnap
1636311_at	-0.215552	0.00919105	FBGN0001128	Gpdh
1641609_at	0.658357	0.00919527	FBGN0005630	lola
1638824_a_at	0.352238	0.00920651	FBGN0004227	nonA
1634390_s_at	0.203938	0.00921229	FBGN0086904	Nacalpha
1630895_at	0.925785	0.0092127	FBGN0053202	dpr11
1631835_at	0.492825	0.00922016	FBGN0038730	CG6300
1626700_at	0.81176	0.00922456	FBGN0000047	Act88F
1635007_at	0.296828	0.0092284	FBGN0040271	Sulf1
1629111_at	0.332441	0.00924898	FBGN0037109	MED1
1636846_at	0.274185	0.00924898	FBGN0086372	lap
1640489_at	-0.60927	0.00926649	FBGN0038347	CG18522
1625243_a_at	0.339544	0.00928563	FBGN0000541	E(bx)
1634219_a_at	-0.261138	0.00930092	FBGN0040309	Jafrac1
1635936_at	-0.939416	0.00930092	FBGN0039098	CG13822
1636508_at	0.272044	0.00930092	FBGN0013303	Nca
1628596_at	0.402985	0.00932998	FBGN0034735	CG4610
1623591_a_at	0.224475	0.0093975	FBGN0040005	CG17883
1640174_at	0.240269	0.0093975	FBGN0025582	Int6
1638913_at	0.969082	0.00939784	FBGN0030712	CG15603
1630078_a_at	0.267135	0.00941732	FBGN0052000	CG32000
1636059_at	0.335481	0.00944122	FBGN0030159	CG9689
1627567_at	0.27433	0.00946861	FBGN0002914	Myb
1629113_a_at	0.302728	0.00946861	FBGN0002909	mus312
1629767_s_at	0.202625	0.00946861	FBGN0004603	Src42A
1631083_at	0.272221	0.00946861	FBGN0027296	l(1)G0144
1638923_at	-0.285152	0.00946861	FBGN0029854	CG3566
1629235_s_at	0.284557	0.00949573	FBGN0004028	wupA
1638877_at	0.323939	0.00949573	FBGN0039747	AdoR
1632472_s_at	0.33998	0.00950603	FBGN0038364	CG4699
1638176_at	0.426957	0.00950603	FBGN0034590	Magi
1624262_at	0.394525	0.00953903	FBGN0013725	phyl
1631420_at	-1.29048	0.00955691	FBGN0030594	CG9509
1638696_a_at	0.51018	0.00955691	FBGN0035999	CG3552
1639448_at	-0.770477	0.00956467	FBGN0039540	CG12879
1634993_at	0.241702	0.00957972	FBGN0069969	NA
1638130_at	0.479127	0.00960475	FBGN0038546	CG7379
1626124_at	-0.345114	0.00960758	FBGN0039789	CG9717
1629228_at	0.287347	0.00960758	FBGN0053147	Hs3st-A
1629540_a_at	0.216152	0.00961108	FBGN0000241	bw
1631821_at	-0.403623	0.00961108	FBGN0014033	Sr-CI
1632912_s_at	0.430886	0.00961108	FBGN0035890	CG13667
1635168_at	0.379508	0.00962752	FBGN0036991	CG5872
1640315_at	0.417838	0.00965852	FBGN0051241	CG31241
1639928_a_at	0.278184	0.00967515	FBGN0083919	CG30084
1641390_at	0.251278	0.00967515	FBGN0032233	dpr19
1628107_at	-1.12657	0.00973416	FBGN0031559	CG3513
1637269_at	-0.490663	0.00973536	FBGN0036121	CG6310
1637990_s_at	-0.290383	0.00975001	FBGN0011205	fbl
1626018_a_at	0.281531	0.00975815	FBGN0020309	crol
1629426_s_at	-0.246074	0.00975815	FBGN0040070	Trx-2
1634299_at	0.369338	0.00975815	FBGN0032017	CG7810
1638131_s_at	0.41188	0.00975815	FBGN0004168	5-HT1A
1640734_a_at	-0.311312	0.00975815	FBGN0038721	CG16718
1623312_s_at	0.537852	0.00977378	FBGN0039272	CG11836
1633553_s_at	0.348325	0.00977378	FBGN0035710	SP1173
1634428_at	0.477974	0.00977378	FBGN0032154	CG5924
1635630_a_at	0.237553	0.00977378	FBGN0003475	spir
1635787_at	0.528485	0.0097848	FBGN0031627	CG15630
1636199_at	0.622318	0.0097848	FBGN0037993	dpr15
1634452_s_at	0.273413	0.00981623	FBGN0038659	endoA
1637255_a_at	-0.2809	0.00981685	FBGN0015575	alpha-Est7
1641473_at	0.416917	0.00981813	FBGN0000636	Fas3
1639391_at	-0.769018	0.00984476	FBGN0039051	CG17109
1634052_s_at	0.394541	0.00984894	FBGN0002781	mod(mdg4)
1641325_s_at	0.32904	0.00984894	FBGN0004117	Tm2
1631408_at	0.439655	0.00987159	FBGN0029123	SoxN
1628869_s_at	0.560574	0.00989613	FBGN0039733	CG11504
1631128_s_at	0.434148	0.00993203	FBGN0031751	CG9016
1632687_at	0.38855	0.00993203	FBGN0036558	mib1
1634409_at	-1.95828	0.00993203	FBGN0028537	CG31775
1638556_s_at	0.742689	0.00993203	FBGN0024944	Oamb
1626045_at	0.356144	0.00994712	FBGN0053520	Rpb4
1640085_at	-1.56293	0.00994712	FBGN0039759	CG9733
1625887_at	0.419767	0.00997324	FBGN0036365	CG10732
1628678_at	0.251857	0.0100129	FBGN0025712	CG13920
1623495_at	0.219327	0.0100647	FBGN0028429	I-2
1627647_at	0.333639	0.0100696	FBGN0037788	CG3940
1627795_at	-0.237048	0.0100696	FBGN0039061	Ir
1627165_a_at	0.403507	0.0100836	FBGN0039254	Nmnat
1627821_s_at	0.272626	0.0101618	FBGN0039900	Syt7
1629733_at	0.434047	0.0101618	FBGN0026411	Lim1
1639984_at	0.58347	0.0101618	FBGN0040080	raps
1635638_s_at	0.229826	0.0101671	FBGN0030412	tomosyn
1641327_at	-0.427449	0.0101671	FBGN0034438	CG9416
1622997_at	0.521928	0.0101945	FBGN0085396	NA
1625122_at	-0.28761	0.0102661	FBGN0039682	Obp99c
1634019_at	-0.520036	0.0102661	FBGN0033205	CG2064
1624667_at	0.320218	0.0102822	FBGN0051760	CG31760
1634246_at	0.258012	0.0102822	FBGN0031835	CG11319
1630044_s_at	0.212339	0.0102899	FBGN0038293	CG6904
1623514_a_at	0.688452	0.0103073	FBGN0027654	jdp
1628667_at	0.451189	0.0103073	FBGN0037877	CG6689
1628251_at	0.338323	0.0103412	FBGN0053054	CG33054
1637828_a_at	0.351009	0.0103412	FBGN0085447	sif
1639099_at	0.555518	0.0103412	FBGN0052100	CG32100
1624470_at	0.507477	0.010392	FBGN0031375	CG31670
1635887_at	0.509554	0.010392	FBGN0050094	CG30094
1639764_at	0.473433	0.010392	FBGN0050020	CG30020
1636740_at	-0.304682	0.0104001	FBGN0011768	Fdh
1630049_at	-0.288015	0.010409	FBGN0035982	CG4461
1641231_at	0.478792	0.010409	FBGN0033182	CG1621
1633400_at	-0.333817	0.0104316	FBGN0011204	cue
1635033_at	-0.559401	0.0104316	FBGN0050083	CG30083
1639318_at	0.238666	0.0104316	FBGN0014037	Su(Tpl)
1624434_at	0.548437	0.0104349	FBGN0003719	tld
1626842_a_at	0.316542	0.0104349	FBGN0013576	l(3)82Fd
1626684_at	0.272303	0.0105002	FBGN0036145	CG7607
1627326_a_at	0.369486	0.0105064	FBGN0032633	CG6860
1634881_at	0.253902	0.0105116	FBGN0033029	l(2)NC136
1626044_at	0.229776	0.0105273	FBGN0036137	CG7628
1629907_at	0.478729	0.0105273	FBGN0035495	CG14989
1638959_at	-0.544378	0.0105273	FBGN0033724	CG8501
1628706_at	0.511584	0.0105682	FBGN0030006	CG17982
1626942_at	0.402316	0.0105705	FBGN0039273	CG9996
1628100_at	0.669392	0.0105705	FBGN0039393	CG8957
1625878_at	-0.229532	0.0105962	FBGN0027091	Aats-cys
1638008_s_at	0.874628	0.0105962	FBGN0039886	CG2003
1623271_a_at	-0.219279	0.010643	FBGN0001280	janA
1627367_at	-0.931735	0.010643	FBGN0035943	CG5653
1630858_s_at	0.2632	0.0106949	FBGN0039714	CG7816
1630502_at	0.280662	0.0107196	FBGN0011746	ana
1623595_at	0.36882	0.0108028	FBGN0032476	CG5439
1633809_at	-0.482046	0.0108028	FBGN0036595	CG13046
1641023_at	0.277693	0.0108223	FBGN0031006	rictor
1627360_at	-0.34632	0.0108227	FBGN0003177	pyd
1635470_at	-0.408359	0.0108227	FBGN0040321	GNBP3
1635945_at	-0.465729	0.0108227	FBGN0031439	CG15394
1636471_at	0.922447	0.0108227	FBGN0002781	mod(mdg4)
1637838_at	0.520768	0.0108515	FBGN0085409	NA
1633076_at	0.287078	0.010864	FBGN0034388	CG15092
1640139_at	0.338688	0.0108825	FBGN0004854	B-H2
1638516_s_at	0.235847	0.0108978	FBGN0032196	CG5708
1628666_at	0.363011	0.0109241	FBGN0034985	CG3328
1630289_at	0.467235	0.0110032	FBGN0034165	CG6435
1626446_a_at	0.367124	0.0110138	FBGN0002772	Mlc1
1629373_at	0.345586	0.0110138	FBGN0036994	CG5199
1630150_s_at	-0.622796	0.0110138	FBGN0000299	Cg25C
1634846_a_at	0.24866	0.0110532	FBGN0027291	l(1)G0156
1636914_at	0.230844	0.0110532	FBGN0027491	Cdk5alpha
1636264_at	0.266962	0.0110852	FBGN0015323	VAChT
1639787_at	0.247685	0.0110852	FBGN0037918	CG6791
1639401_at	-0.532866	0.0111077	FBGN0002570	LvpH
1624568_at	0.330247	0.0111129	FBGN0028499	CG7985
1635144_at	0.323467	0.0111129	FBGN0017590	klg
1638700_at	0.483549	0.0111229	FBGN0040505	Alk
1641066_s_at	-0.276681	0.0111582	FBGN0032820	fbp
1629644_s_at	0.75564	0.0111861	FBGN0039532	Mtl
1632782_a_at	0.400317	0.0112545	FBGN0038610	CG7675
1633362_at	0.258067	0.0112545	FBGN0038424	CG17565
1636674_at	-0.33247	0.0112545	FBGN0038733	CG11407
1640445_at	0.236422	0.0112545	FBGN0037374	jagn
1627228_at	0.268915	0.0113022	FBGN0030183	CG15309
1625837_at	-0.291436	0.0113192	FBGN0039031	CG17244
1632959_at	0.483867	0.011343	FBGN0033702	CG8854
1633335_at	0.271327	0.011343	FBGN0001965	Sos
1633805_a_at	0.211844	0.011343	FBGN0003317	sax
1634628_at	0.287143	0.011343	FBGN0050392	CG30392
1627673_at	0.224465	0.0113823	FBGN0003321	sbr
1625658_at	0.245453	0.0114279	FBGN0031909	CG5181
1634589_at	0.42318	0.0114279	FBGN0039937	CG11152
1631356_at	0.364798	0.0114475	FBGN0053522	scaf6
1623670_at	0.284115	0.0114546	FBGN0037142	CG14562
1634551_at	-2.01033	0.0114546	FBGN0038074	CG6188
1634563_at	-0.259528	0.0114691	FBGN0036684	CG3764
1640064_at	0.281009	0.0115347	FBGN0052343	CG32343
1628240_at	-0.261507	0.011542	FBGN0037010	CG4825
1629804_s_at	0.403923	0.011542	FBGN0033872	CG6329
1631034_at	0.286542	0.011542	FBGN0017551	Rca1
1628474_at	-0.201663	0.011558	FBGN0031561	CG16712
1640781_a_at	0.478569	0.0116098	FBGN0000568	Eip75B
1625176_at	0.261709	0.0116187	FBGN0053174	CG33174
1625830_a_at	0.251769	0.0116444	FBGN0026173	slim
1640019_at	0.28411	0.0116539	FBGN0011285	S6kII
1636910_at	0.648408	0.0116716	FBGN0035583	CG13704
1640838_s_at	0.265399	0.0116716	FBGN0027932	Akap200
1629250_at	0.222997	0.0116784	FBGN0035720	CG10077
1640748_at	0.254143	0.0117048	FBGN0028708	Mst85C
1627388_at	-0.528926	0.0117095	FBGN0086611	Lcp65Ag3
1626730_s_at	0.422053	0.0117387	FBGN0026160	tna
1627839_at	-0.280547	0.0117424	FBGN0035383	CG2107
1628673_at	0.244571	0.011745	FBGN0001202	hk
1633556_s_at	0.316725	0.0117539	FBGN0020493	Dad
1624732_at	-0.665446	0.0117802	FBGN0063495	GstE5
1623862_at	-0.247393	0.0118	FBGN0002936	ninaA
1624117_at	0.213882	0.0118372	FBGN0032723	CG18397
1624756_at	-0.316557	0.0118372	FBGN0027572	CG5009
1634587_s_at	0.281809	0.0118791	FBGN0036134	Mnf
1634884_s_at	0.692239	0.0118791	FBGN0051635	CG31635
1640979_at	0.444274	0.0118791	FBGN0030484	CG1681
1635006_at	0.414359	0.0118958	FBGN0038946	CG7077
1623690_at	-0.474433	0.0119139	FBGN0038761	CG17190
1627816_a_at	0.285308	0.0119607	FBGN0052264	CG32264
1635980_s_at	0.242773	0.0119607	FBGN0030847	CG12991
1630922_at	-0.873247	0.0119631	FBGN0017424	CG11538
1635041_at	0.470351	0.0119631	FBGN0052225	CG32225
1624969_s_at	0.293081	0.0119834	FBGN0033822	CG17041
1631474_s_at	-0.30134	0.012004	FBGN0022160	l(2)k05713
1635130_a_at	-0.372357	0.0120191	FBGN0019932	SamDC
1636598_s_at	0.322072	0.0120191	FBGN0040395	Unc-76
1635040_a_at	0.222076	0.012041	FBGN0015933	didum
1639826_at	0.363433	0.0120701	FBGN0052662	CG32662
1623080_at	0.294639	0.0121153	FBGN0039226	CG18410
1638417_at	0.391395	0.0121153	FBGN0051373	CG31373
1641364_at	0.212968	0.0121153	FBGN0030812	CG8949
1641676_at	-0.266572	0.0121153	FBGN0031298	Atg4
1633252_at	0.379462	0.0121387	FBGN0032180	CG31714
1636345_s_at	0.319709	0.0121387	FBGN0004242	syt
1636909_at	0.495509	0.0121387	FBGN0029798	CG4078
1638022_at	0.286392	0.0121387	FBGN0035253	CG7971
1629484_s_at	0.741268	0.0122255	FBGN0086758	CG31666
1626061_at	0.402464	0.012264	FBGN0083959	CG34123
1625780_a_at	-0.234543	0.0122792	FBGN0034860	CG9812
1624226_at	0.218738	0.0122929	FBGN0038055	trus
1639898_at	0.478189	0.0122929	FBGN0033963	CG12857
1632471_at	0.271839	0.0123102	FBGN0029957	CG12155
1640090_a_at	0.201839	0.0123184	FBGN0003423	slgA
1641300_s_at	0.239381	0.0123189	FBGN0026238	gus
1640098_at	0.299048	0.0123218	FBGN0011785	BRWD3
1632451_at	0.843787	0.0123804	FBGN0038095	Cyp304a1
1625613_at	0.423603	0.0123916	FBGN0014427	CG11899
1625358_s_at	0.358761	0.0124208	FBGN0032885	szar
1633360_at	0.65625	0.0124259	FBGN0031753	CG13999
1635812_at	-0.651602	0.0124259	FBGN0032387	CG16965
1628539_at	-0.45585	0.0124445	FBGN0051174	CG31174
1623788_at	-0.210274	0.0124712	FBGN0034432	CG7461
1625426_at	0.25726	0.0124712	FBGN0032171	CG5846
1626613_at	-0.321633	0.0124712	FBGN0031860	CG11236
1640867_s_at	0.288664	0.0124782	FBGN0010389	htl
1639534_at	0.537404	0.0125077	FBGN0032401	CG6792
1639890_at	0.222644	0.0125077	FBGN0039970	CG17508
1640419_at	0.31157	0.0125077	FBGN0000017	Abl
1638670_a_at	-0.256709	0.0125431	FBGN0039450	CG5484
1636338_at	-0.278258	0.0125911	FBGN0035544	CG15021
1623023_at	0.301478	0.0126059	FBGN0024728	Slip1
1627645_at	-0.598441	0.0126059	FBGN0037721	CG9427
1630124_at	0.316475	0.0126059	FBGN0039560	CG5514
1638520_at	0.218743	0.0126059	FBGN0036059	nudE
1629395_at	0.526968	0.0126068	FBGN0039756	CG9743
1634814_at	0.317831	0.0126068	FBGN0035877	CG7083
1623896_a_at	0.398035	0.0126552	FBGN0085433	CG34404
1635904_s_at	0.350394	0.0126791	FBGN0012049	BtbVII
1641287_at	0.270041	0.0126791	FBGN0037717	CG8301
1641540_a_at	-0.239166	0.0126791	FBGN0036929	CG7668
1627499_at	0.259188	0.0126908	FBGN0037289	CG2016
1635743_at	0.232092	0.0126908	FBGN0015838	Vang
1640884_at	-0.315066	0.012751	FBGN0029766	CG15784
1623222_s_at	0.35606	0.0127901	FBGN0004828	His3.3B
1636351_at	-0.38858	0.0127901	FBGN0030239	CG17333
1637350_at	0.479501	0.012842	FBGN0051086	CG31086
1641579_at	-0.232035	0.0129062	FBGN0036774	mRpS26
1631168_at	0.370695	0.012942	FBGN0035293	CG5687
1625852_at	0.336416	0.0129563	FBGN0052227	gogo
1626503_at	-0.319049	0.0129563	FBGN0029994	CG2254
1634597_a_at	-0.309255	0.0129563	FBGN0053970	CG33970
1640945_at	0.30948	0.0129563	FBGN0005630	lola
1624125_at	0.615227	0.0129955	FBGN0001075	ft
1630376_at	0.395553	0.0130553	FBGN0028996	onecut
1626320_at	-0.294949	0.0130584	FBGN0051344	CG31344
1632753_a_at	0.38901	0.0131187	FBGN0031575	CG3980
1632264_at	0.336092	0.0131591	FBGN0030467	CG1764
1639498_a_at	-0.323923	0.0131591	FBGN0000099	ap
1631526_s_at	0.312219	0.0131688	FBGN0051284	CG31284
1637165_at	0.211351	0.0131963	FBGN0038925	Cchl
1625231_at	0.254696	0.0132128	FBGN0017457	U2af38
1633632_at	0.696717	0.0132128	FBGN0052944	CG32944
1637164_at	0.202608	0.0132128	FBGN0037874	Tctp
1637365_at	0.307176	0.0132128	FBGN0051122	CG31122
1640266_a_at	0.285598	0.0132846	FBGN0034421	CG7097
1639728_at	0.31924	0.0133156	FBGN0038401	CG5916
1632497_a_at	0.232204	0.0133629	FBGN0010825	Gug
1629887_at	0.422464	0.0133894	FBGN0034021	CG8180
1627244_at	0.489016	0.0133962	FBGN0042180	CG18870
1624858_at	0.40684	0.0134102	FBGN0037878	CG6693
1632323_at	0.353522	0.0136417	FBGN0038666	CG5451
1626831_at	0.203684	0.0136863	FBGN0032422	CG6579
1634606_a_at	0.366428	0.0136866	FBGN0086705	NA
1637712_at	0.343918	0.0136866	FBGN0050007	CG30007
1625201_s_at	0.401293	0.0136876	FBGN0046225	CG17230
1629899_at	0.398434	0.0136876	FBGN0000250	cact
1640337_a_at	0.20957	0.0136876	FBGN0085445	Ank2
1641627_at	-0.480495	0.0136876	FBGN0037714	CG9396
1635587_s_at	0.299183	0.0137021	FBGN0020312	CG4050
1629030_a_at	0.317861	0.0137697	FBGN0027561	CG18659
1635256_s_at	0.212285	0.0137718	FBGN0035321	CG1275
1636732_at	0.334139	0.0138369	FBGN0030316	CG11695
1638697_at	0.31454	0.0138369	FBGN0034920	CG5597
1629161_at	-0.708563	0.0138377	FBGN0043533	Obp56f
1627776_at	0.313389	0.01385	FBGN0039227	polybromo
1639176_at	0.435302	0.013879	FBGN0030259	CG1545
1631372_a_at	0.473233	0.0138844	FBGN0023417	AP-2
1631018_at	0.522065	0.0139066	FBGN0029514	312
1641188_a_at	0.416913	0.0139158	FBGN0027574	CG5815
1632275_a_at	0.511696	0.0139251	FBGN0032938	CG8671
1628907_at	-0.331174	0.0139393	FBGN0017482	T3dh
1634309_at	0.376437	0.0139661	FBGN0038532	CG14322
1626817_at	0.494829	0.0139675	FBGN0030789	Rrp45
1633767_at	0.28835	0.0139675	FBGN0037701	Hrp59
1628264_a_at	0.245433	0.0139797	FBGN0027375	RecQ5
1629587_at	0.641187	0.0141022	FBGN0085392	NA
1626196_at	-0.226361	0.0141038	FBGN0025678	CaBP1
1633517_at	0.290358	0.0142701	FBGN0034313	CG5726
1636409_at	-0.433213	0.0142701	FBGN0031741	CG11034
1625854_at	0.413537	0.0142884	FBGN0037780	CG3925
1630624_s_at	0.418379	0.0143589	FBGN0033960	CG10151
1628143_a_at	0.516991	0.0143682	FBGN0086911	rg
1631222_at	0.273953	0.0144164	FBGN0033288	pdm3
1627509_s_at	0.221131	0.0144479	FBGN0041150	hoe1
1626523_a_at	-0.194205	0.0144677	FBGN0005674	Aats-glupro
1628492_at	-0.333893	0.0144677	FBGN0000109	Aprt
1634306_at	0.509069	0.0144677	FBGN0004387	Klp98A
1634636_at	-0.243959	0.0144677	FBGN0034162	CG6426
1633505_at	0.289265	0.0145266	FBGN0086346	ALiX
1628846_at	0.479731	0.0145512	FBGN0038548	CG17806
1641236_s_at	0.395077	0.0145661	FBGN0032666	CG5758
1627614_at	0.343781	0.014588	FBGN0015371	chn
1625598_at	-0.467099	0.0145883	FBGN0051326	CG31326
1636653_at	-0.27935	0.0145883	FBGN0002930	nec
1626934_a_at	0.427425	0.0146868	FBGN0004002	wb
1640299_at	-0.462093	0.0146868	FBGN0004554	Edg91
1639811_at	0.81199	0.0146885	FBGN0036302	NA
1624599_at	-0.359756	0.0146996	FBGN0085360	CG34331
1626896_at	0.381308	0.0146996	FBGN0085466	NA
1627434_at	0.28473	0.0146996	FBGN0035937	CG5741
1629417_s_at	0.343537	0.0146996	FBGN0038246	CG14853
1629491_at	0.380934	0.0146996	FBGN0037627	CG13318
1631099_at	0.333276	0.0146996	FBGN0034748	CG17807
1634094_a_at	0.298592	0.0146996	FBGN0034878	pita
1636437_at	0.451929	0.0146996	FBGN0051638	CG31638
1627515_at	0.209135	0.014703	FBGN0032731	CG10641
1628742_at	0.282011	0.014703	FBGN0083077	mld
1631711_at	-0.807159	0.014703	FBGN0035734	CG14823
1626756_a_at	0.309193	0.0147574	FBGN0035128	RhoGEF3
1632986_a_at	0.686787	0.0147574	FBGN0034381	CG15088
1634461_at	0.188164	0.0147592	FBGN0024806	DIP2
1635300_at	0.242977	0.0148465	FBGN0035521	CG1268
1634570_at	0.2946	0.0148567	FBGN0032221	CG5375
1623176_at	0.221344	0.0148775	FBGN0032488	CG16812
1625080_at	0.260628	0.0148775	FBGN0041775	tral
1637539_a_at	0.336446	0.0148775	FBGN0029082	hbs
1638204_s_at	0.467245	0.0148775	FBGN0026257	cav
1637611_at	0.256804	0.014881	FBGN0026749	Yippee
1634804_at	0.281998	0.0148979	FBGN0031919	CG15819
1623932_at	0.27281	0.0149105	FBGN0036319	Ent3
1624129_s_at	0.253293	0.0149105	FBGN0038641	CG7708
1627664_a_at	0.390432	0.0149105	FBGN0030499	CG11178
1640039_at	1.03505	0.0149814	FBGN0035832	CG13681
1625297_at	-0.295983	0.015002	FBGN0030668	CG8128
1634116_at	0.210486	0.0150434	FBGN0037116	CG7158
1628189_at	0.601215	0.0151204	FBGN0028408	Rep2
1638044_a_at	0.232269	0.0151527	FBGN0039136	CG5902
1624481_a_at	0.210578	0.0151649	FBGN0051534	CG31534
1638763_at	0.337028	0.0151649	FBGN0052030	CG32030
1638912_s_at	0.234308	0.0152007	FBGN0001215	Hrb98DE
1640202_at	-0.230714	0.0152007	FBGN0020415	Idgf2
1623100_at	0.290802	0.0152201	FBGN0027885	Aac11
1625443_a_at	0.345996	0.01525	FBGN0053054	CG33054
1627893_at	0.288044	0.0152743	FBGN0036039	CG18177
1639067_at	0.277116	0.0152743	FBGN0028664	VhaM9.7-1
1624670_at	0.488827	0.0152947	FBGN0036727	CG7589
1636793_at	-0.40017	0.0152947	FBGN0011576	Cyp4d2
1633983_a_at	0.315482	0.0153251	FBGN0052046	CG32046
1625169_at	0.37502	0.0153693	FBGN0037317	CG14667
1629779_at	0.192564	0.0153693	FBGN0020240	Mcr
1632724_at	0.203156	0.0153693	FBGN0010215	alpha-Cat
1633651_at	0.25638	0.0153693	FBGN0037976	Tk
1633126_at	0.60222	0.0153734	FBGN0037849	CG4596
1624199_at	0.30426	0.0154372	FBGN0036934	NPFR76F
1623839_at	-0.461098	0.015463	FBGN0032287	CG6415
1629150_at	-0.229509	0.0154722	FBGN0033035	CG17337
1638276_at	-0.215729	0.0155407	FBGN0034471	Obp56e
1637798_at	-0.315875	0.0155744	FBGN0030451	CG15717
1632291_at	0.240627	0.0155811	FBGN0011712	Snap
1627599_at	0.666446	0.0156063	FBGN0004368	Ptp4E
1629510_at	0.447539	0.0156257	FBGN0034742	CG4294
1639721_at	0.261682	0.0156257	FBGN0030228	CG1826
1636418_s_at	0.688749	0.0156301	FBGN0039904	Hcf
1624246_s_at	-0.488435	0.0156355	FBGN0039849	CG11334
1636896_a_at	0.249863	0.0156355	FBGN0031190	CG12576
1639110_at	0.511568	0.0156355	FBGN0035968	CG4484
1630366_at	0.564855	0.0156409	FBGN0051149	CG31149
1640020_at	0.344281	0.0156409	FBGN0030520	CG10990
1639645_at	0.292046	0.0156425	FBGN0037669	CG9740
1624069_at	-0.437903	0.0156441	FBGN0032283	CG7296
1629468_at	-0.290756	0.0156441	FBGN0036891	CG9372
1632693_at	-0.531348	0.0156441	FBGN0020642	Lcp65Ac
1634182_at	0.219193	0.0156441	FBGN0035488	CG11593
1636771_at	0.180839	0.0156441	FBGN0053525	CoRest
1637605_s_at	-0.245282	0.0156441	FBGN0035346	CG1146
1640030_at	0.330902	0.0156441	FBGN0028888	CG4168
1640539_a_at	0.487658	0.0156441	FBGN0037679	CG8866
1627390_at	0.412722	0.0156855	FBGN0037344	CG2926
1633078_at	-0.247099	0.0156926	FBGN0032811	CG10268
1624818_s_at	0.23549	0.0157378	FBGN0010591	Sply
1630130_at	0.254761	0.0157556	FBGN0030432	CG4404
1631899_a_at	-0.333779	0.0157556	FBGN0039145	CG6000
1634806_at	-0.84518	0.0157556	FBGN0054003	CG34003
1635740_at	-0.205719	0.0157667	FBGN0015737	Hmu
1636968_at	0.675205	0.0157822	FBGN0032653	CG5559
1638020_at	-0.434952	0.0157945	FBGN0035679	CG10467
1638469_s_at	0.332374	0.0158141	FBGN0023520	CG3857
1632272_a_at	0.282753	0.0158295	FBGN0039581	Moca-cyp
1635521_at	0.377933	0.0158295	FBGN0035589	CG4618
1639566_s_at	-0.223094	0.0158295	FBGN0023407	B4
1640698_at	-0.204766	0.0158295	FBGN0031478	CG8814
1639530_at	-0.551771	0.015841	FBGN0039611	CG14528
1626323_s_at	-0.271617	0.0158638	FBGN0030205	CG17255
1629227_at	0.407902	0.0158638	FBGN0000163	baz
1632868_a_at	0.290682	0.0158638	FBGN0004009	wg
1633723_at	0.229508	0.0158638	FBGN0039914	mav
1633796_at	-0.42207	0.0158638	FBGN0037167	CG11425
1635507_at	-1.51228	0.0158638	FBGN0034741	CG4269
1630829_at	0.217176	0.0159208	FBGN0034789	PIP5K59B
1641123_at	-0.195247	0.0159281	FBGN0085215	NA
1625623_at	0.323768	0.0159363	FBGN0038975	Nrx-1
1633939_at	0.596394	0.0159602	FBGN0034966	CG13563
1637997_at	-0.561795	0.0159661	FBGN0052155	CG32155
1636391_at	0.231156	0.0159839	FBGN0034180	CG15609
1634507_s_at	-0.202513	0.0160415	FBGN0032774	CG17549
1629518_at	-0.267122	0.0160509	FBGN0032864	CG2493
1627835_a_at	0.421187	0.0162158	FBGN0051973	CG31973
1631121_at	0.238769	0.0162358	FBGN0030079	CG7267
1632818_at	0.472563	0.0162565	FBGN0052281	CG32281
1629442_at	0.51807	0.0163504	FBGN0033483	egr
1627109_at	-0.208262	0.0163537	FBGN0001220	Hsc70-5
1634503_at	-0.402229	0.0164619	FBGN0038832	CG15695
1639351_at	1.87727	0.0164619	FBGN0039481	Cpr97Eb
1640614_at	0.384424	0.0164619	FBGN0005563	cac
1624797_at	-0.419265	0.016467	FBGN0030245	CG1637
1634078_at	0.435537	0.0164724	FBGN0039631	Sirt7
1625695_at	0.442599	0.0165292	FBGN0005659	Ets98B
1631114_a_at	0.300736	0.0165348	FBGN0025702	CG11489
1632923_at	-0.298099	0.0165348	FBGN0037288	CG14661
1635691_at	0.522693	0.0165348	FBGN0000210	br
1639855_at	0.832358	0.0165348	FBGN0010252	Rbp1
1632478_a_at	0.384566	0.0165406	FBGN0003091	Pkc53E
1641242_at	0.486587	0.0165406	FBGN0040251	Ugt86Di
1623582_at	0.634893	0.0165643	FBGN0039179	CG6364
1626302_at	0.505308	0.0165643	FBGN0053179	beat-IIIb
1626946_at	0.347887	0.0165643	FBGN0004102	oc
1628105_a_at	0.295885	0.0165643	FBGN0003149	Prm
1630118_s_at	0.30218	0.0165643	FBGN0033739	Dyb
1637017_at	0.241509	0.0165643	FBGN0037240	Cont
1637637_at	0.279614	0.0165643	FBGN0003392	shi
1638522_at	0.407458	0.0165643	FBGN0030039	CG12123
1639926_at	0.501426	0.0165643	FBGN0032506	CG9395
1641458_s_at	0.325186	0.0166564	FBGN0025936	Eph
1641442_a_at	0.333667	0.0166781	FBGN0001402	trol
1625394_at	-0.205372	0.0167577	FBGN0038196	CG9922
1629104_at	0.362161	0.0167608	FBGN0029997	CG2258
1628110_s_at	0.80683	0.0167637	FBGN0000581	E(Pc)
1633807_at	0.318198	0.0167637	FBGN0086910	l(3)neo38
1624361_s_at	0.214316	0.0167813	FBGN0010488	l(2)01424
1640567_at	0.231797	0.0167813	FBGN0031374	CG7337
1633269_at	0.197659	0.0168438	FBGN0031771	CG9140
1625215_s_at	0.334568	0.0168663	FBGN0015777	nrv2
1629723_at	0.319236	0.0168663	FBGN0037929	CG14714
1626947_s_at	0.205128	0.0168912	FBGN0002521	pho
1630025_at	0.426837	0.0168912	FBGN0023526	CG2865
1635089_at	0.461812	0.0169017	FBGN0034046	tun
1625204_a_at	0.297208	0.0169299	FBGN0031995	CG8475
1630305_at	0.474076	0.0169299	FBGN0000659	fkh
1623473_at	0.256723	0.0169553	FBGN0015295	shark
1626774_s_at	0.256508	0.0170009	FBGN0005631	robo
1627401_at	0.461152	0.0170009	FBGN0029745	CG6789
1628567_at	0.403928	0.0170009	FBGN0034935	CG13565
1631684_at	-0.307038	0.0170009	FBGN0030759	CG13014
1635976_at	0.574067	0.0170009	FBGN0035371	CG9977
1623758_at	0.540967	0.0170332	FBGN0032150	CG13123
1626790_s_at	0.249599	0.0170553	FBGN0020440	Fak56D
1623589_a_at	0.88229	0.0170704	FBGN0038983	CG5326
1625424_at	0.249476	0.0170704	FBGN0037949	CG17360
1627122_at	0.385978	0.0170704	FBGN0052767	CG32767
1635113_at	0.433098	0.0170704	FBGN0083940	CG34104
1637342_s_at	-0.225647	0.0171215	FBGN0010551	l(2)03709
1638004_at	0.243313	0.0171215	FBGN0004580	Cbp53E
1633305_at	1.16811	0.017182	FBGN0039678	Obp99a
1624415_s_at	0.290691	0.0171941	FBGN0037680	CG8121
1636274_at	-0.192485	0.0171941	FBGN0030941	wgn
1639013_at	0.192794	0.0171941	FBGN0036579	CG5027
1633880_s_at	0.480249	0.0172235	FBGN0036907	CG8533
1640729_s_at	0.221654	0.0172235	FBGN0032946	nrv3
1641718_at	0.265694	0.0172235	FBGN0037347	CG1427
1639347_s_at	0.621144	0.0172344	FBGN0016131	Cdk4
1627926_at	-0.262018	0.0172869	FBGN0034058	CG8315
1625158_at	0.744486	0.0172967	FBGN0035504	Teh4
1633717_a_at	0.402035	0.0172967	FBGN0035213	CG2199
1627655_at	-0.476852	0.0173209	FBGN0050410	CG30410
1623401_a_at	0.492033	0.0173847	FBGN0033998	CG8092
1624567_at	0.277951	0.0174173	FBGN0031090	Rab35
1636766_at	-0.441512	0.0174173	FBGN0026585	Ent2
1633745_a_at	0.223705	0.0174211	FBGN0013733	shot
1637620_s_at	-0.262647	0.0174383	FBGN0035206	CG9186
1628254_at	0.262889	0.0174447	FBGN0051847	CG31847
1639085_at	0.351856	0.0174447	FBGN0031972	Wwox
1639752_at	0.612965	0.0174512	FBGN0030766	mthl1
1639976_at	0.200929	0.0174512	FBGN0033551	CG7222
1625978_at	0.20237	0.0174582	FBGN0032635	CG15141
1637654_at	0.426603	0.0174589	FBGN0037050	CG10566
1637826_at	0.306564	0.0174589	FBGN0032727	CG10623
1623206_a_at	0.299948	0.0174781	FBGN0000320	eya
1623200_at	0.211018	0.0174783	FBGN0011591	fng
1616608_a_at	-0.231183	0.0175016	FBGN0001128	Gpdh
1625895_a_at	0.347003	0.0175075	FBGN0051211	CG31211
1627632_at	0.620448	0.0175075	FBGN0040900	CG17777
1630621_at	0.359832	0.0175075	FBGN0040842	CG15212
1631783_at	-0.394731	0.0175075	FBGN0031405	CG4267
1632701_at	0.226608	0.0175075	FBGN0020623	Pal
1633815_at	0.235787	0.0175075	FBGN0051191	CG31191
1634230_s_at	0.286346	0.0175075	FBGN0011598	grp
1635998_at	0.238832	0.0175075	FBGN0035985	Cpr67B
1641048_a_at	0.256354	0.0175396	FBGN0015600	toc
1625312_at	-0.224861	0.017584	FBGN0039324	CG10553
1629613_at	0.349064	0.017584	FBGN0038168	omd
1631376_at	-0.351622	0.0176051	FBGN0003151	Pros35
1637632_at	0.291824	0.0176051	FBGN0031636	CG12194
1636378_a_at	0.263756	0.0177783	FBGN0004575	Syn
1628807_at	0.26282	0.0178123	FBGN0038344	CG5205
1637321_at	0.246343	0.0178552	FBGN0000038	nAcRbeta-64B
1627312_at	0.288389	0.0178735	FBGN0034968	RpL12
1623108_at	0.198723	0.0179012	FBGN0033081	geminin
1633989_at	-0.279455	0.017912	FBGN0037290	CG1124
1638550_s_at	-0.241153	0.017977	FBGN0003074	Pgi
1626278_at	-0.258909	0.0179923	FBGN0032453	CG6180
1623036_a_at	0.244175	0.018025	FBGN0027596	CG10249
1641556_a_at	0.253553	0.0180535	FBGN0022153	l(2)k05819
1628194_at	-0.328708	0.0180731	FBGN0023529	CG2918
1636513_a_at	0.217282	0.0181103	FBGN0086902	kis
1629713_at	-0.518585	0.0181121	FBGN0035194	Psf1
1635549_at	0.526947	0.0181121	FBGN0028396	TotA
1639818_s_at	0.289062	0.018166	FBGN0015949	hrg
1625581_at	0.2685	0.0182281	FBGN0039590	CG10011
1626727_at	-0.400712	0.0182281	FBGN0023549	Mct1
1627564_s_at	0.21711	0.0182281	FBGN0019890	Smg5
1628404_at	0.187947	0.0182281	FBGN0037537	CG2767
1641673_at	0.298333	0.0182602	FBGN0027495	CG8378
1626416_a_at	-0.345099	0.0182993	FBGN0011296	l(2)efl
1628875_at	0.422361	0.0182993	FBGN0060296	pain
1637929_a_at	0.334076	0.0182993	FBGN0052602	CG32602
1635939_a_at	0.230883	0.0183795	FBGN0031483	CG9641
1631280_at	0.590315	0.0183942	FBGN0030617	CG9095
1629549_s_at	0.391719	0.0184011	FBGN0003256	NA
1635240_at	0.546743	0.0184241	FBGN0013799	Deaf1
1638527_a_at	0.214569	0.0184403	FBGN0058196	NA
1634729_at	0.307449	0.0185244	FBGN0086445	l(2)37Cd
1632496_at	0.411299	0.0185465	FBGN0003194	rad201
1622976_at	0.424974	0.0185608	FBGN0002781	mod(mdg4)
1632515_a_at	0.213363	0.0185608	FBGN0032202	CG18619
1640657_at	0.67581	0.018565	FBGN0039898	RhoGAP102A
1627455_at	0.292716	0.0186243	FBGN0039067	CG4448
1625442_a_at	0.460889	0.0186683	FBGN0003392	shi
1628722_at	0.388276	0.0186683	FBGN0037690	Task7
1628977_at	0.259581	0.0186683	FBGN0034763	CG12190
1630766_at	0.544351	0.0186944	FBGN0035338	CG13800
1624854_s_at	0.218059	0.0187076	FBGN0015754	Lis-1
1638060_at	0.582198	0.0187246	FBGN0035720	CG10077
1639280_at	0.326653	0.018789	FBGN0036733	CG6322
1633664_at	0.191297	0.0188513	FBGN0040239	bc10
1626200_s_at	0.348374	0.0188946	FBGN0003710	tipE
1629789_at	-0.312608	0.0190296	FBGN0038211	CG9649
1636305_a_at	-0.238833	0.01904	FBGN0038107	CG9133
1636585_a_at	0.262682	0.0190629	FBGN0010114	hig
1625410_at	0.502188	0.0190791	FBGN0036775	CG5147
1636974_at	-0.285276	0.0190791	FBGN0041604	dlp
1633455_at	0.592867	0.0191001	FBGN0039702	Vps16B
1626955_at	0.362676	0.0191153	FBGN0035445	CG12014
1632858_a_at	0.232144	0.0191333	FBGN0010772	Xe7
1637456_at	0.218666	0.0192318	FBGN0027504	CG8878
1625838_at	0.265996	0.0192321	FBGN0005586	Rab3
1623207_at	0.345414	0.0192503	FBGN0035033	CG3548
1630147_at	0.28272	0.01926	FBGN0001187	Hex-C
1640303_a_at	-0.197694	0.019273	FBGN0035770	pst
1641541_a_at	0.178656	0.0192904	FBGN0039969	CG17510
1624957_a_at	-0.220604	0.0193432	FBGN0023479	Tequila
1639676_at	0.559097	0.0193842	FBGN0032744	CG15173
1636510_a_at	0.239722	0.0193912	FBGN0039114	Lsd-1
1641548_at	0.282768	0.0193928	FBGN0035688	CG10289
1624464_s_at	0.189059	0.0194393	FBGN0086903	Csk
1633814_at	-0.425236	0.0194393	FBGN0029866	CG3842
1627527_s_at	0.438731	0.0195217	FBGN0030744	CG9992
1641295_s_at	-0.208845	0.0195217	FBGN0022268	KdelR
1630467_a_at	0.391943	0.0195249	FBGN0032048	Dh31
1633463_s_at	0.212643	0.0195249	FBGN0050463	CG30463
1639857_at	-0.280638	0.0195249	FBGN0052068	CG32068
1637394_s_at	0.592306	0.0195869	FBGN0051781	CG31781
1632794_a_at	0.225752	0.0196172	FBGN0035437	CG11526
1638311_at	-0.276677	0.0196172	FBGN0037798	CG12817
1641146_at	1.01049	0.0196426	FBGN0003515	st
1641150_at	0.351498	0.0196426	FBGN0027936	vih
1632889_at	0.514071	0.0197455	FBGN0038282	dpr9
1630835_a_at	0.444946	0.0197627	FBGN0034002	CG8079
1637889_at	0.437804	0.0198502	FBGN0036225	CG5883
1626918_at	-0.574509	0.0198828	FBGN0035120	CG13879
1629515_at	0.297003	0.0200933	FBGN0017558	Pdk
1628873_s_at	0.221133	0.0201181	FBGN0032940	Mio
1630261_a_at	0.565697	0.0201181	FBGN0004169	up
1635375_at	0.396918	0.0201181	FBGN0038842	CG5630
1629821_at	0.303432	0.0201308	FBGN0050055	CG30055
1635764_at	0.358951	0.0201308	FBGN0037853	CG14696
1639269_a_at	0.180237	0.0201308	FBGN0011693	Pdh
1639550_a_at	0.597604	0.0201538	FBGN0029939	CG9650
1626478_at	0.252732	0.0201759	FBGN0027499	CG12340
1630995_at	0.324778	0.0201759	FBGN0000307	chif
1631460_s_at	0.369293	0.0201759	FBGN0035047	Pof
1626358_at	0.377615	0.0201871	FBGN0037475	Fer1
1637801_at	-0.591811	0.020279	FBGN0086348	se
1625476_a_at	0.323204	0.0203266	FBGN0039897	CG1674
1627623_s_at	0.211531	0.0203827	FBGN0000181	bic
1635819_at	-0.3136	0.0203827	FBGN0014388	sty
1637872_at	-0.336454	0.0203827	FBGN0014031	Spat
1624705_a_at	0.370334	0.0203888	FBGN0014163	fax
1641530_s_at	-0.287493	0.0203888	FBGN0033478	CG2264
1633750_s_at	0.232189	0.0203952	FBGN0053526	PNUTS
1632643_at	0.363271	0.0203987	FBGN0032858	CG10949
1640758_at	0.469004	0.0204065	FBGN0052613	CG32613
1627735_at	0.778926	0.0204104	FBGN0035178	CG13908
1639893_s_at	0.177348	0.0204104	FBGN0014026	RpL7A
1627272_at	-0.452568	0.0204218	FBGN0050380	CG30380
1633099_at	0.361336	0.0204218	FBGN0031284	CG3876
1635363_a_at	0.199147	0.0204218	FBGN0051363	Jupiter
1630897_at	0.565607	0.0204393	FBGN0024963	GluClalpha
1633986_at	0.214993	0.0204393	FBGN0038815	CG5466
1630817_s_at	0.290785	0.0204784	FBGN0032999	CG17528
1640235_at	0.394643	0.0205023	FBGN0003997	W
1640324_at	-0.217499	0.0205203	FBGN0000083	AnnIX
1631327_at	0.39562	0.0206522	FBGN0020269	mspo
1636905_at	0.509404	0.0206777	FBGN0002543	lea
1633794_a_at	-0.19887	0.0206899	FBGN0016926	smi21F
1636176_at	-0.175446	0.0206899	FBGN0004926	eIF-2beta
1633284_at	-0.231015	0.0206913	FBGN0034915	eIF6
1638782_at	0.189122	0.0206955	FBGN0034032	CG8195
1626845_at	-0.232558	0.0207028	FBGN0037632	CG8351
1624552_at	-0.1916	0.0207423	FBGN0023530	CG3740
1624466_a_at	0.483433	0.020749	FBGN0034417	CG15117
1626579_at	0.323307	0.020767	FBGN0029925	CG3040
1630951_at	0.41662	0.0208368	FBGN0029523	CG18275
1638526_a_at	0.652181	0.0208771	FBGN0039240	CG3744
1633801_s_at	0.31106	0.0208942	FBGN0031738	CG9171
1625072_s_at	0.297158	0.020895	FBGN0023416	Ac3
1628651_a_at	0.73248	0.020895	FBGN0015269	Nf1
1623335_a_at	-0.295693	0.0208977	FBGN0038326	CG5044
1641485_at	-0.304863	0.0209131	FBGN0004066	Pros28.1
1627923_at	0.563286	0.0209178	FBGN0037736	CG12950
1623063_at	0.390572	0.0209247	FBGN0035170	dpr20
1640463_at	0.538798	0.0209806	FBGN0085385	NA
1626064_at	0.567982	0.0209888	FBGN0031225	CG4648
1631598_at	0.329398	0.0209888	FBGN0029892	CG3184
1637420_a_at	0.335758	0.0209888	FBGN0027575	GABA-B-R2
1639672_at	0.490322	0.0209888	FBGN0030091	CG7065
1640170_at	0.219465	0.0209888	FBGN0038420	CG10311
1627423_at	-0.29026	0.0210445	FBGN0039156	CG6178
1625462_s_at	0.945175	0.0211051	FBGN0051221	CG31221
1634418_at	-0.389531	0.0211051	FBGN0053281	CG33281
1635377_at	0.367546	0.0211286	FBGN0033884	CG13344
1627054_at	0.279613	0.0212093	FBGN0003016	osp
1633198_a_at	0.205138	0.0212347	FBGN0013743	5-HT2
1641025_at	-0.372388	0.0212347	FBGN0030518	CG11134
1636997_at	0.474377	0.0212612	FBGN0039189	CG18528
1637680_at	-0.362589	0.0212612	FBGN0033138	Tsp42Eq
1624675_at	0.174996	0.0213178	FBGN0026076	UBL3
1629572_a_at	-0.281207	0.0213178	FBGN0026721	fat-spondin
1634212_at	0.30114	0.0213178	FBGN0035136	CG6905
1631110_at	0.487875	0.0214404	FBGN0033985	CG10257
1630882_s_at	0.169148	0.0214582	FBGN0039338	XNP
1636549_at	0.680883	0.0214582	FBGN0037800	CG3996
1641031_s_at	0.392627	0.0214582	FBGN0039350	jigr1
1636052_at	0.266053	0.0214641	FBGN0001612	l(1)dd4
1630920_at	0.397782	0.0214867	FBGN0033133	Tsp42Ek
1640509_s_at	-0.273091	0.0214867	FBGN0016031	lama
1624215_s_at	0.20209	0.0214996	FBGN0024807	DIP1
1639759_s_at	0.269989	0.0215152	FBGN0010633	vlc
1622923_at	0.348518	0.0215491	FBGN0025878	wrapper
1634125_at	0.27531	0.0215592	FBGN0050440	CG30440
1630632_s_at	-0.325147	0.0215754	FBGN0029704	CG2982
1636643_at	0.253923	0.0215912	FBGN0035896	CG6983
1628257_s_at	-0.235677	0.021599	FBGN0035438	PHGPx
1634172_at	0.177921	0.0216131	FBGN0004915	TfIIB
1635918_at	0.412585	0.0216131	FBGN0085430	NA
1639403_s_at	0.189354	0.0216131	FBGN0029891	Pink1
1630504_at	0.653589	0.0216312	FBGN0039054	CG13830
1633247_at	0.306222	0.021667	FBGN0039233	CG7006
1633380_at	0.376858	0.021667	FBGN0033473	CG12128
1625486_a_at	0.268661	0.0216893	FBGN0035975	PGRP-LA
1634565_at	-0.25747	0.0216893	FBGN0032205	CG4957
1627580_at	0.255153	0.0217155	FBGN0039016	Dcr-1
1633765_at	-0.397433	0.0217399	FBGN0041607	asparagine-synthetase
1639438_at	0.543159	0.0217444	FBGN0005617	msl-1
1640944_at	0.272373	0.0217676	FBGN0031306	CG4577
1627059_at	0.171667	0.0217891	FBGN0025117	und
1624411_at	0.783844	0.0218126	FBGN0039536	CG18437
1639642_a_at	-0.203757	0.0218207	FBGN0029769	CG3239
1627276_a_at	0.599172	0.0218231	FBGN0052767	NA
1629322_at	0.207096	0.0218636	FBGN0038237	Pde6
1640755_at	-0.483686	0.021999	FBGN0013772	Cyp6a8
1637014_at	0.173243	0.0220638	FBGN0010894	sinu
1627886_at	0.169823	0.0220805	FBGN0010715	Atg1
1635151_at	0.305944	0.0221529	FBGN0029502	COQ7
1636811_at	0.306416	0.0221571	FBGN0032433	Oatp33Ea
1640280_at	0.300566	0.0222108	FBGN0005630	lola
1628543_a_at	0.509636	0.0222136	FBGN0000636	Fas3
1623860_at	0.573623	0.0223001	FBGN0029955	CG15478
1629010_at	0.263043	0.0223001	FBGN0041723	rho-5
1638126_at	0.176094	0.0223001	FBGN0086656	shrb
1637537_at	0.352832	0.0223236	FBGN0000464	Lar
1625542_a_at	0.590447	0.0223995	FBGN0003721	Tm1
1623267_at	0.235696	0.0224115	FBGN0038693	CG5237
1625794_at	0.21042	0.0224291	FBGN0036556	CG5830
1627297_at	0.297592	0.0224291	FBGN0028879	CG15270
1635961_at	0.181145	0.0224443	FBGN0053472	CG33472
1624060_at	0.264093	0.0225114	FBGN0025525	bab2
1626106_a_at	0.24411	0.0225114	FBGN0027532	CG7139
1631691_at	-0.563065	0.0225114	FBGN0032835	CG16772
1637204_at	0.276436	0.0225114	FBGN0004369	Ptp99A
1634573_a_at	0.550499	0.0225384	FBGN0004586	grh
1636769_at	0.213985	0.0225848	FBGN0032974	CG3651
1635967_at	0.233423	0.0225972	FBGN0019662	qm
1636879_at	0.727585	0.0225972	FBGN0038207	CG14356
1625179_at	-0.522499	0.0226374	FBGN0039145	CG6000
1638220_at	-0.265774	0.0226374	FBGN0032533	CG16888
1631164_a_at	0.586383	0.0227168	FBGN0033744	CG12370
1631090_a_at	0.256698	0.0227578	FBGN0037234	CG9795
1632543_at	0.44577	0.0227871	FBGN0033639	CG9003
1636886_at	0.320032	0.0228719	FBGN0003483	spn-E
1633046_at	0.38724	0.0228904	FBGN0031740	CG7239
1629702_a_at	0.379671	0.0229087	FBGN0000011	ab
1635768_at	-0.205349	0.0229204	FBGN0033814	CG4670
1633768_at	0.36908	0.0229609	FBGN0051814	CG31814
1625883_at	0.409658	0.0229643	FBGN0037015	CG13253
1623773_at	0.916949	0.0229693	FBGN0052082	CG32082
1629727_at	0.754026	0.0230219	FBGN0039482	CG14258
1632429_at	0.193593	0.0230219	FBGN0015795	Rab7
1624164_s_at	0.183737	0.0230304	FBGN0036144	GlcAT-P
1639825_at	0.156534	0.0230304	FBGN0000346	comt
1634916_at	0.228419	0.0230353	FBGN0025833	CG8910
1625702_s_at	0.326286	0.0230581	FBGN0011290	Taf12
1636787_s_at	0.168943	0.0230581	FBGN0003691	th
1637577_at	-0.346007	0.0230581	FBGN0038412	Zip3
1640974_a_at	0.187167	0.0230581	FBGN0053143	CG33143
1623365_at	0.432982	0.0230876	FBGN0013753	Bgb
1631402_s_at	0.417541	0.023118	FBGN0010229	Hr39
1638136_at	0.651727	0.023118	FBGN0029814	CG15765
1623104_at	0.438277	0.0231504	FBGN0052438	Smc5
1632207_a_at	0.262769	0.0231616	FBGN0035101	p130CAS
1631525_at	0.395406	0.0232256	FBGN0016970	l(2)k10201
1634191_at	0.23344	0.0232461	FBGN0030870	CG6398
1628373_at	0.264343	0.0232774	FBGN0052085	CG32085
1634130_a_at	0.294166	0.0233713	FBGN0036030	CG6767
1633792_a_at	0.199863	0.0233912	FBGN0003013	osa
1627403_s_at	0.195015	0.0234244	FBGN0025809	Paf-AHalpha
1631552_at	0.268743	0.0234723	FBGN0033649	pyr
1635156_s_at	0.243596	0.0235166	FBGN0000275	Pka-R1
1626659_at	-0.338249	0.023688	FBGN0039558	CG4980
1633218_a_at	-0.362683	0.023734	FBGN0035978	UGP
1635236_at	0.47968	0.0237367	FBGN0038825	CG15690
1628960_s_at	0.336504	0.0238117	FBGN0025635	CG17829
1631637_a_at	-0.217629	0.0238117	FBGN0015623	Cpr
1632836_at	-0.220068	0.0238117	FBGN0086674	Tango13
1636426_at	0.228302	0.0238117	FBGN0025827	CG6421
1639144_a_at	0.416968	0.0238117	FBGN0039734	Tace
1622941_at	0.184837	0.0238271	FBGN0033529	CG17765
1624627_s_at	0.315629	0.0238271	FBGN0011725	twin
1627334_at	0.352686	0.0238271	FBGN0032943	Tsp39D
1628730_at	0.251784	0.0238271	FBGN0085373	NA
1632721_at	0.296676	0.0238271	FBGN0021874	Nle
1640119_a_at	0.195784	0.0238896	FBGN0001624	dlg1
1633115_a_at	0.192656	0.0239209	FBGN0026145	C3G
1624295_at	0.597642	0.0239315	FBGN0053512	dpr4
1626208_at	0.400047	0.0239315	FBGN0001337	Exp6
1627574_at	-0.353345	0.0239315	FBGN0035587	CG4623
1629321_at	0.445119	0.0239315	FBGN0005386	ash1
1630642_at	0.325627	0.0239315	FBGN0031888	Pvf2
1631595_at	-0.204394	0.0239315	FBGN0032035	CG13393
1635563_at	0.333977	0.0239315	FBGN0035900	CG6694
1638199_s_at	0.259265	0.0239315	FBGN0026375	RhoGAPp190
1641621_at	0.468943	0.0239315	FBGN0029943	Atg5
1626218_s_at	0.365077	0.0239892	FBGN0011818	oaf
1630036_at	0.279216	0.0239892	FBGN0035041	CG13594
1639807_s_at	0.211643	0.0239892	FBGN0032876	CG1962
1625589_at	0.279559	0.0240286	FBGN0086757	CG4840
1634672_at	-0.175488	0.0240286	FBGN0035947	Srp68
1634977_at	0.680328	0.0240286	FBGN0033139	Tsp42Er
1627881_at	0.455301	0.0241349	FBGN0004579	salm
1631151_at	0.33531	0.0241712	FBGN0039563	CG4951
1623214_at	-0.288565	0.0242501	FBGN0036667	CG9669
1629083_at	-0.287161	0.024267	FBGN0031558	CG16704
1630268_at	0.600934	0.024267	FBGN0039259	CG11781
1628248_at	0.287824	0.0243637	FBGN0003334	Scm
1628957_at	0.309728	0.0243637	FBGN0001974	l(2)35Bd
1639703_s_at	0.369945	0.0243637	FBGN0034253	CG10936
1623900_a_at	0.456483	0.0243713	FBGN0032382	CG14935
1629568_at	0.38866	0.024464	FBGN0053276	CG33276
1631179_s_at	-0.235584	0.024464	FBGN0036968	CG6680
1641698_at	0.418528	0.0244778	FBGN0046999	CG6429
1626016_s_at	0.260108	0.0245497	FBGN0082582	tmod
1629691_at	0.341838	0.0245698	FBGN0039358	CG5028
1627533_at	0.192384	0.0247187	FBGN0033870	stj
1623505_s_at	0.261513	0.0247376	FBGN0086558	NA
1626475_at	0.593936	0.0247376	FBGN0032296	CG6729
1629269_at	0.339543	0.0247376	FBGN0052204	CG32204
1629443_at	0.391594	0.0247376	FBGN0031080	CG12655
1626839_s_at	0.220797	0.0247751	FBGN0027660	blot
1635821_at	0.391178	0.0247751	FBGN0039337	MED28
1631645_at	0.334309	0.0247851	FBGN0034987	CG3363
1640309_s_at	0.433713	0.0247851	FBGN0010280	Taf4
1637513_at	0.358178	0.0248135	FBGN0034706	CG11275
1638979_a_at	0.487984	0.024816	FBGN0002872	mu2
1623227_s_at	0.236433	0.0248958	FBGN0050147	Hil
1627141_at	0.378473	0.0249183	FBGN0039710	CG18041
1632710_s_at	-0.418227	0.0249183	FBGN0038738	CG4572
1638733_at	-0.360747	0.024921	FBGN0038291	CG3984
1639770_at	0.264278	0.024921	FBGN0050421	CG30421
1634311_at	0.305137	0.0249332	FBGN0030581	CG14408
1635070_at	-0.264239	0.0249332	FBGN0035726	CG9953
1637532_s_at	-0.236485	0.0249332	FBGN0037580	DppIII
1637897_at	0.62182	0.0249467	FBGN0025455	CycT
1638708_s_at	0.227884	0.0249467	FBGN0014963	gpp
1628185_at	-0.288572	0.0250423	FBGN0052121	CG32121
1629919_at	1.8836	0.0250423	FBGN0039805	Cpr100A
1635202_s_at	0.411669	0.0250423	FBGN0032207	CG5640
1637282_at	0.324121	0.0250917	FBGN0026737	CG6171
1638607_s_at	0.159086	0.0250963	FBGN0029176	Ef1gamma
1635191_at	0.196983	0.0251078	FBGN0029507	Tsp42Ed
1633341_s_at	0.469564	0.0251496	FBGN0005677	dac
1626619_at	0.219095	0.0252451	FBGN0030742	CG9919
1632971_at	0.238503	0.0252451	FBGN0033523	CG12895
1636628_at	0.2599	0.0252451	FBGN0033486	CG11866
1635266_at	0.226296	0.0252635	FBGN0027790	GV1
1628611_at	-0.36396	0.0253771	FBGN0037186	CG11241
1629423_at	0.18785	0.0253771	FBGN0028546	ics
1635371_at	0.784859	0.0253771	FBGN0051323	CG31323
1639075_a_at	0.202873	0.0253771	FBGN0037084	Syx6
1625964_at	0.347193	0.0254803	FBGN0003227	rec
1628903_s_at	0.736865	0.0254803	FBGN0022764	Sin3A
1636887_s_at	0.217248	0.0254803	FBGN0037120	CG11247
1623928_at	-0.334596	0.0255883	FBGN0036993	CG5910
1629811_at	0.28079	0.0255883	FBGN0036862	CG9619
1629438_at	0.283884	0.0255901	FBGN0053522	NA
1638562_a_at	-0.18738	0.0256906	FBGN0038194	Cyp6d5
1627532_at	0.353082	0.0258036	FBGN0053520	Rpb4
1638669_at	-0.18578	0.0259305	FBGN0034200	CG11395
1634145_s_at	0.466607	0.0259761	FBGN0035431	CG14968
1630448_at	0.205335	0.025996	FBGN0027514	CG1024
1629106_at	-0.183207	0.0260102	FBGN0029990	CG2233
1626673_s_at	0.192859	0.0260687	FBGN0051716	CG31716
1632594_at	0.470725	0.02608	FBGN0033185	CG1603
1636092_a_at	0.29009	0.02608	FBGN0004655	wapl
1624301_at	0.366091	0.0262175	FBGN0086694	CG10542
1623664_at	0.378909	0.0262594	FBGN0037044	CG10585
1632672_at	0.211428	0.0262682	FBGN0034083	lbk
1641043_at	0.208456	0.0262764	FBGN0035824	CG8281
1632178_at	0.29113	0.0263219	FBGN0004875	enc
1634250_at	0.169277	0.0264548	FBGN0000044	Act57B
1625603_at	0.640213	0.0265311	FBGN0039137	CG13604
1629280_at	0.202593	0.0265311	FBGN0033558	CG12344
1636431_at	0.247561	0.0265311	FBGN0033769	CG8768
1627448_at	-0.202187	0.0266612	FBGN0033428	Updo
1625219_at	0.411205	0.0266619	FBGN0002938	ninaC
1640333_at	0.365508	0.0267355	FBGN0033055	CG7861
1632623_at	-0.190096	0.0267374	FBGN0000406	Cyt-b5-r
1629744_a_at	0.284058	0.0268041	FBGN0010338	alpha-Man-I
1637197_at	0.458945	0.0268041	FBGN0004374	neb
1627352_at	-0.409574	0.0268975	FBGN0022774	Oat
1628135_s_at	0.242891	0.0269001	FBGN0013720	pck
1628169_at	0.343667	0.0269001	FBGN0039555	mRpS22
1638864_at	0.16046	0.0269001	FBGN0015789	Rab10
1638872_at	-0.86503	0.0269001	FBGN0001230	Hsp68
1634521_at	0.335418	0.026923	FBGN0040512	zetaCOP
1639482_a_at	-0.218064	0.026923	FBGN0052549	CG32549
1626163_s_at	0.319726	0.0270828	FBGN0000042	Act5C
1627882_at	0.341008	0.0270934	FBGN0001624	dlg1
1629036_at	0.23839	0.0270934	FBGN0000077	amx
1629176_at	0.269729	0.0270934	FBGN0003978	vls
1633690_at	-0.299869	0.0270934	FBGN0033903	CG8323
1636884_s_at	0.178708	0.0270934	FBGN0032170	CG4658
1640435_at	0.191138	0.0270934	FBGN0026250	eIF-1A
1640602_s_at	0.250945	0.0270934	FBGN0042693	PP2A-B'
1633935_at	0.226378	0.0271288	FBGN0050021	skf
1634659_at	0.476972	0.0271661	FBGN0000463	Dl
1639690_a_at	0.280494	0.0271661	FBGN0016754	sba
1624419_a_at	-0.159554	0.0272044	FBGN0010621	Cct5
1623952_a_at	0.208136	0.0272643	FBGN0020887	Su(z)12
1630892_at	-0.240711	0.0272865	FBGN0034488	CG11208
1633011_at	0.316784	0.0272865	FBGN0001994	crp
1624256_at	0.248616	0.0272919	FBGN0028482	CG16857
1632650_at	-0.288556	0.0273058	FBGN0027586	CG5867
1626789_at	-0.25211	0.0273244	FBGN0039203	CG13618
1633280_s_at	0.177394	0.0274285	FBGN0037213	CG12581
1634630_at	-0.253528	0.0274285	FBGN0026593	CG5707
1637862_at	0.244937	0.0274285	FBGN0038301	CG6654
1627773_a_at	-0.220553	0.0275449	FBGN0034405	Jheh2
1637682_at	0.154777	0.0275864	FBGN0026318	Traf2
1626609_at	0.69611	0.0277339	FBGN0036461	CG10006
1633412_s_at	-0.1724	0.0277339	FBGN0029764	CG3249
1636145_at	-0.31522	0.0277339	FBGN0031973	CG7219
1634041_at	-0.219597	0.027767	FBGN0051548	CG31548
1625511_at	0.579012	0.0277727	FBGN0085412	NA
1623429_at	0.341023	0.0277801	FBGN0034693	CG11073
1625646_at	0.166973	0.0277801	FBGN0039936	CG11148
1631723_at	0.247836	0.0277811	FBGN0027565	CG5498
1632216_at	0.55097	0.0277811	FBGN0010015	CanA1
1627818_s_at	0.213381	0.0278686	FBGN0004516	Gad1
1633715_s_at	0.315479	0.0278686	FBGN0042185	CG18769
1625087_a_at	-0.261433	0.0278795	FBGN0052137	CG32137
1631252_a_at	0.287039	0.0278993	FBGN0027790	GV1
1639036_at	-0.308628	0.0279798	FBGN0033699	RpS11
1627265_at	0.351486	0.0280034	FBGN0035202	CG9139
1632809_at	0.16953	0.0280034	FBGN0033250	CG14762
1626665_at	0.309851	0.0280295	FBGN0036765	CG7408
1632313_at	0.200999	0.0280328	FBGN0030485	CG1998
1637554_a_at	0.264902	0.0280688	FBGN0011763	Dp
1627794_a_at	0.316868	0.0280736	FBGN0038327	Trax
1637000_at	0.163838	0.0280843	FBGN0020368	Vha68-1
1636727_at	0.466979	0.0280907	FBGN0030790	CG4768
1628451_at	0.367581	0.0281413	FBGN0025355	SuUR
1636461_at	-0.363139	0.028192	FBGN0023540	CG3630
1637030_at	0.559577	0.0282193	FBGN0039386	CG5948
1636706_at	-0.250697	0.0282468	FBGN0033402	Myd88
1627854_at	-0.361368	0.0282663	FBGN0030737	CG9914
1640310_at	0.404956	0.0282879	FBGN0037730	CG9444
1641459_at	0.226741	0.0282909	FBGN0025608	Faf
1639442_a_at	-0.620218	0.0283078	FBGN0022355	Tsf1
1626174_a_at	0.212598	0.0283277	FBGN0027654	jdp
1640770_a_at	0.561525	0.0283277	FBGN0004865	Eip78C
1630527_at	0.302793	0.0284918	FBGN0037670	CG8436
1628691_at	0.179929	0.0285437	FBGN0039959	NA
1629034_at	0.296442	0.0285437	FBGN0033983	CG10253
1634140_a_at	0.331886	0.0285437	FBGN0039927	CG11155
1626897_at	0.413015	0.0285467	FBGN0037950	HisCl1
1632797_a_at	0.284585	0.028701	FBGN0085390	Dgk
1633559_at	-0.18953	0.028701	FBGN0033906	CG8331
1636526_at	0.451959	0.028701	FBGN0036876	CG9451
1637404_at	0.477434	0.028701	FBGN0032813	CG10262
1640365_s_at	-0.300269	0.028701	FBGN0031702	CG14021
1635393_s_at	0.365247	0.0287101	FBGN0000568	Eip75B
1634957_at	0.237154	0.0287325	FBGN0012344	Dh
1638609_s_at	0.352518	0.0287325	FBGN0038016	MBD-R2
1627856_at	0.250617	0.0288238	FBGN0026417	Hus1-like
1623261_at	0.174913	0.0288957	FBGN0051118	RabX4
1637684_at	0.246759	0.0289058	FBGN0034155	unc-104
1629602_at	0.388436	0.0289327	FBGN0031044	CG14211
1641518_a_at	0.270685	0.0289745	FBGN0016977	spen
1640700_at	0.218515	0.0289971	FBGN0039712	CG15514
1623070_a_at	0.60175	0.0290047	FBGN0003386	Shaw
1625147_at	0.155145	0.0290047	FBGN0039725	CG7866
1625636_s_at	0.628748	0.0290047	FBGN0085432	pan
1626227_at	0.185893	0.0290047	FBGN0032249	CG5337
1627656_at	-0.218094	0.0290047	FBGN0001137	grk
1633957_s_at	0.161867	0.0290047	FBGN0038704	CG5316
1634716_s_at	0.491638	0.0290047	FBGN0052843	CG32843
1640643_a_at	0.323126	0.0290047	FBGN0027518	CG7609
1641711_at	-0.234805	0.029008	FBGN0025620	CG13360
1632352_a_at	0.497575	0.029151	FBGN0050007	CG30007
1637820_at	0.207971	0.0291982	FBGN0052677	X11Lbeta
1633659_at	0.743415	0.0292503	FBGN0035550	CG11349
1628199_at	0.402142	0.029295	FBGN0040928	CG15345
1630344_at	0.302176	0.0293041	FBGN0032298	CG6724
1628344_at	0.444347	0.0293915	FBGN0000259	CkIIbeta
1636046_at	0.395104	0.0293915	FBGN0052499	CG32499
1630217_at	0.179658	0.0293916	FBGN0039277	CG13650
1632827_a_at	0.30291	0.0293916	FBGN0004698	mus210
1634200_a_at	-0.192453	0.0293916	FBGN0030574	CG9413
1640654_at	-0.362739	0.0293916	FBGN0028430	He
1637370_at	-0.473772	0.0295279	FBGN0041710	yellow-f
1624774_a_at	0.43674	0.0295625	FBGN0000635	Fas2
1632637_at	0.269022	0.0295625	FBGN0030600	hiw
1638049_at	-0.180165	0.0295625	FBGN0027604	CG30494
1623944_at	0.529432	0.0296171	FBGN0035481	CG12605
1625130_at	0.268886	0.0296537	FBGN0033365	CG8170
1625889_at	0.520217	0.0296537	FBGN0020910	RpL3
1626247_at	0.363451	0.0296537	FBGN0031314	CG4785
1639944_at	0.233968	0.0296537	FBGN0038037	Cyp9f2
1626676_at	0.213896	0.029658	FBGN0025740	plexB
1637494_at	0.311765	0.0296784	FBGN0023527	CG3071
1636296_at	0.532874	0.029913	FBGN0037755	CG12945
1624168_at	0.207022	0.0299398	FBGN0030582	CG14411
1629222_at	-0.279615	0.0299398	FBGN0014455	Ahcy13
1632550_at	0.281301	0.0299411	FBGN0034013	unc-5
1628358_at	0.468392	0.030019	FBGN0028397	Tob
1640371_a_at	0.436553	0.030019	FBGN0005658	Ets65A
1630384_at	0.315237	0.0300264	FBGN0031875	CG3430
1636999_a_at	0.270078	0.0300341	FBGN0043070	MESK2
1639074_at	0.269332	0.0300341	FBGN0035802	CG33275
1623453_at	0.264032	0.0300373	FBGN0032816	CG10447
1637723_at	0.383699	0.0300373	FBGN0002781	mod(mdg4)
1633366_at	0.663263	0.0300716	FBGN0028859	CG12455
1635583_s_at	0.302441	0.0301437	FBGN0016797	fz2
1635943_s_at	0.371799	0.0301474	FBGN0032857	CG10947
1637787_a_at	0.222654	0.03016	FBGN0033897	CG8233
1636002_at	0.387743	0.0302541	FBGN0025626	CG4281
1628716_at	-0.254872	0.0302753	FBGN0032613	CG13283
1631994_a_at	-0.369369	0.0303098	FBGN0036122	Mocs1
1634909_at	0.223593	0.0303276	FBGN0037061	CG12975
1630412_at	-0.575678	0.0303297	FBGN0028936	CG16873
1632015_at	0.324902	0.0303297	FBGN0038084	beat-Vc
1632303_a_at	0.191031	0.0303297	FBGN0039668	Trc8
1640300_at	0.174531	0.0303297	FBGN0053144	CG33144
1633533_at	0.239272	0.0303354	FBGN0033872	CG6329
1638048_at	0.295003	0.0303354	FBGN0051119	CG31119
1629078_s_at	0.204738	0.0303416	FBGN0020386	Pk61C
1635222_at	0.519859	0.0303416	FBGN0033463	CG1513
1635078_at	0.392999	0.0303577	FBGN0030476	CG10617
1624185_at	-0.366992	0.03036	FBGN0037440	CG1041
1630430_a_at	0.191835	0.0303743	FBGN0050437	CG30437
1637421_at	0.416454	0.0303743	FBGN0022702	Cht2
1628594_at	0.543906	0.0305412	FBGN0003301	rut
1635692_s_at	0.23026	0.0305471	FBGN0003748	Treh
1636182_a_at	0.228063	0.0306348	FBGN0036317	CG10948
1623252_a_at	0.177333	0.0308804	FBGN0086133	kdn
1634034_at	0.227026	0.0309128	FBGN0036257	RhoGAP68F
1625634_at	0.445572	0.0309131	FBGN0010220	Dbp45A
1628291_at	0.446302	0.0309131	FBGN0039336	CG4553
1628604_at	0.267267	0.0309131	FBGN0000411	D
1628887_a_at	0.28419	0.0309131	FBGN0052112	CG32112
1630831_at	-0.601703	0.0309131	FBGN0038631	CG7695
1632877_a_at	0.436727	0.0309131	FBGN0033240	CG2906
[truncated: 538 more rows]
