# Supplementary material for: Regulation of Lifespan, Metabolism, and Stress Responses by the Drosophila SH2B Protein, Lnk
Source: PLoS Genet. 2010 Mar 19;6(3):e1000881. doi: 10.1371/journal.pgen.1000881 (PMC2841611; doi:10.1371/journal.pgen.1000881)
Supplement: Table S3 — Metabolic pathways affected in Lnk mutants. Genes listed in Table S2 were compared to a list of 484 genes that function in Drosophila metabolic pathways [35]. The overlap is shown sorted by the metabolic process affected. Red indicates upregulated genes and blue indicates downregulated genes. (0.04 MB XLS) [file pgen.1000881.s005.xls]

## Sheet: Sheet1
FBgn	CG	NAME	ENZYME	PROCESS		Q	FC
FBgn0053174	CG33174			lipase		0.0116187	0.261709
FBgn0029831	CG5966			lipase		0.00277196	0.584051
FBgn0032264	CG6113			lipase		0.00457418	0.776866
FBgn0024740	CG17116	Lip2		lipase		0.00906015	-1.20628
FBgn0039114	CG10374	Lsd-1		lipid droplet		0.0193912	0.239722
FBgn0023535	CG18104	arg	arginase	aa catabolism		0.00174324	-1.08086
FBgn0039094	CG10184			aa catabolism		0.00174932	-1.57765
FBgn0036992	CG11796			aa catabolism		0.000466341	0.845639
FBgn0030558	CG1461			aa catabolism		0.000947245	0.418529
FBgn0037801	CG3999			aa catabolism		0.0403501	-0.345065
FBgn0040211	CG4779	hgo	homogentisate 1,2-dioxygenase	aa catabolism		0.000418674	1.24366
FBgn0037697	CG9363			aa catabolism		0.00369879	0.895673
FBgn0003965	CG2155	vermillion		aa catabolism		1.86111e-05	-1.13455
FBgn0034276	CG6385			aa catabolism		5.18452e-05	-2.52023
FBgn0032287	CG6415			aa catabolism		0.015463	-0.461098
FBgn0026565	CG1315		argininosuccinate synthase activity	urea cycle		0.0376693	-0.255273
FBgn0023535	CG18104	arg	arginase	urea cycle		0.00174324	-1.08086
FBgn0036316	CG10960			glucose transport		0.035379	0.249625
FBgn0037386	CG1208			glucose transport		0.00323667	0.879679
FBgn0037387	CG1213			glucose transport		0.000869921	0.448671
FBgn0050035	CG30035			glucose transport		0.00570273	0.356608
FBgn0034909	CG4797			glucose transport		0.0395701	-0.243545
FBgn0033644	CG8234			glucose transport		0.00281818	0.56563
FBgn0034045	CG8249			glucose transport		0.0417133	-0.396874
FBgn0001186	CG3001	Hex-A	hexokinase	glycolysis		0.000951838	0.43108
FBgn0001187	CG8094	Hex-C	hexokinase	glycolysis		0.01926	0.28272
FBgn0002570	CG8696	LvpH	alpha-glucosidase	glycolysis		0.0111077	-0.532866
FBgn0032643	CG6453	CG6453	alpha-glucosidase	glycolysis		0.00583477	-0.354285
FBgn0039330	CG11909	tobi	alpha-glucosidase	glycolysis		1.55122e-05	-8.48092
FBgn0003074	CG8251	Pgi	phosphoglucose isomerase	glycolysis		0.017977	-0.241153
FBgn0000064	CG6058	Ald	aldolase	glycolysis		0.0013488	-0.49612
FBgn0038957	CG7059		phosphoglycerate mutase	glycolysis		0.00467553	0.91754
FBgn0004507	CG7254	GlyP	glycogen phosphorylase	glycogenolysis		0.0054624	0.270276
FBgn0003076	CG5165	Pgm	phosphoglucomutase	glycogenolysis		0.00734421	-0.274165
FBgn0032820	CG31692	Fbp	fructose-1,6-bisphosphatase (controls rate)	gluconeogenesis*		0.0111582	-0.276681
FBgn0038293	CG6904			glycogen synthesis		0.0102899	0.212339
FBgn0004057	CG12529	Zw, zwischenferment	glucose 6-phosphate dehydrogenase	pentose PO4 shunt*		0.0392718	-0.496485
FBgn0004654	CG3724	Pgd	phosphogluconate dehydrogenase	pentose PO4 shunt		0.0366002	-0.684702
FBgn0034390	CG15093			pentose PO4 shunt		8.61199e-05	-0.99639
FBgn0030239	CG17333			pentose PO4 shunt		0.0127901	-0.38858
FBgn0050410	CG30410			pentose PO4 shunt		0.0173209	-0.476852
FBgn0037607	CG8036			pentose PO4 shunt		0.000913552	-0.589112
FBgn0039156	CG6178		acyl-CoA synthase	b-oxidation		0.0210445	-0.29026
FBgn0035383	CG2107		carnitine transport	b-oxidation		0.0117424	-0.280547
FBgn0031881	CG3476		carnitine acyl-carnitine translocase	b-oxidation		0.00150863	-0.79298
FBgn0037440	CG1041		carnitine acetyltransferase	b-oxidation		0.03036	-0.366992
FBgn0027572	CG5009		acyl-CoA dehydrogenase (for diff chain length FAs)	b-oxidation		0.0118372	-0.316557
FBgn0035911	CG6638		acyl-CoA dehydrogenase (for diff chain length FAs)	b-oxidation		0.0354693	-0.318973
FBgn0034432	CG7461	VLCAD	acyl-CoA dehydrogenase (for diff chain length FAs)	b-oxidation		0.0124712	-0.210274
FBgn0031824	CG9547		acyl-CoA dehydrogenase (for diff chain length FAs)	b-oxidation		0.00860957	-0.647374
FBgn0034628	CG9707	Acox57D-p (acyl CoA oxidase for b-oxidation)		b-oxidation		0.0032003	-0.524052
FBgn0035169	CG13890		dodecenoyl-CoA delta-isomerase	b-oxidation		0.00308601	-0.737691
FBgn0034488	CG11208		oxalyl-CoA decarboxylase activity	b-oxidation		0.0272865	-0.240711
FBgn0038326	CG5044		3-hydroxyisobutyryl-CoA hydrolase	b-oxidation		0.0208977	-0.295693
FBgn0031771	CG9140			electron transport		0.0168438	0.197659
FBgn0039909	CG1970			electron transport		0.0478884	0.144325
FBgn0033983	CG10253			peroxisome		0.0285437	0.296442
FBgn0037440	CG1041			peroxisome		0.03036	-0.366992
FBgn0031069	CG12703			peroxisome		0.000223741	-0.615521
FBgn0014031	CG3926	spat	serine pyruvate aminotransferase	peroxisome		0.0203827	-0.336454
FBgn0039756	CG9743			steroyl-CoA desaturase		0.0126068	0.526968
FBgn0039754	CG9747	above three in cluster		steroyl-CoA desaturase		0.00229231	-0.909547
FBgn0040001	CG17374		fatty acid synthase	fatty acid synthesis		0.00862027	0.756255
FBgn0032285	CG17108		acyl-CoA carboxylase	fatty acid synthesis*		0.00555258	-0.249406
FBgn0013772	CG10248	Cyp6a8	lauric acid (w-1)-hydroxylation	lipid metabolism		0.021999	-0.483686
FBgn0036821	CG3961		long-chain-fatty-acid-CoA ligase activity	lipid metabolism		0.00641592	-0.260904
FBgn0039156	CG6178		long-chain-fatty-acid-CoA ligase activity	lipid metabolism		0.0210445	-0.29026
FBgn0027601	CG9009		long-chain-fatty-acid-CoA ligase activity	lipid metabolism		0.0011978	0.341946
FBgn0031362	CG17646		putative ABCG1 transporter homology; mutant increases TAG	lipid metabolism		0.000613039	-0.637031
FBgn0034971	CG3209		GPAT activity	lipid synthesis		0.0460049	-0.150415
FBgn0036622	CG4753		GPAT activity	lipid synthesis		0.00313142	-0.534057
FBgn0037167	CG11425		PPH-1 activity	lipid synthesis		0.0158638	-0.42207
FBgn0037163	CG11440		PPH-1 activity	lipid synthesis		0.0066769	0.238303
FBgn0002781	CG32491	mod(mdg4)	PPH-1 activity	lipid synthesis		0.0356742	0.328462
FBgn0017558	CG8808	Pdk		pyruvate dehydrogenase		0.0200933	0.297003
FBgn0036144	CG6207	GlcAT-P		sphingolipid synthesis		0.0230304	0.183737
FBgn0010591	CG8946	Sply	sphingosine-1-phosphate lyase	sphingolipid catabolism*		0.0157378	0.23549
FBgn0051414	CG31414			sphingolipid metabolism		0.00508001	-1.43894
FBgn0037010	CG4825	phosphatidylserine synthase	phosphatidyl-ethanolamine synthesis	SREBP pathway		0.011542	-0.261507
FBgn0050420	CG30420	ATF-2		transcription		0.0396212	0.265912
FBgn0005427	CG3114	ewg	NRF-1 homolog	transcription		0.000341345	0.514568
FBgn0004510	CG6338	dElg	NRF-2a homolog	transcription		0.0087592	0.316562
FBgn0036046	CG8167	dilp2		insulin/TOR		0.000134072	1.1205
FBgn0044050	CG14167	dilp3		insulin/TOR		0.000182704	2.15446
FBgn0044048	CG33273	dilp5		insulin/TOR		3.44216e-06	2.04177
FBgn0044047	CG14049	dilp6		insulin/TOR		0.000338854	1.00921
FBgn0024248	CG5686	chico, IGF1		insulin/TOR		0.00571828	0.338159
FBgn0015279	CG4141	PI3K; Dp110		insulin/TOR		0.0422886	0.210663
FBgn0020386	CG1210	PDK1		insulin/TOR		0.0303416	0.204738
FBgn0010379	CG4006	Akt		insulin/TOR		0.0461246	0.205122
