# Supplementary material for: Regulation of Lifespan, Metabolism, and Stress Responses by the Drosophila SH2B Protein, Lnk
Source: PLoS Genet. 2010 Mar 19;6(3):e1000881. doi: 10.1371/journal.pgen.1000881 (PMC2841611; doi:10.1371/journal.pgen.1000881)
Supplement: Table S4 — Genes in the IIS and Ras/MapK pathways that show differential expression in Lnk mutants. Genes listed in Table S2 were compared to lists of genes that function in the IIS and Ras/MapK signal transduction pathways. These lists were compiled from gene ontology data as listed in Flybase. dFoxo target genes were previously described (Teleman et al. (2008). Nutritional control of protein biosynthetic capacity by insulin via Myc in Drosophila. Cell Metabolism 7: 21-32). Genes listed in grey were not reliably detected on the arrays. (0.05 MB XLS) [file pgen.1000881.s006.xls]

## Sheet: Sheet1
Insulin Signalling (Flybase)
Affy Id	CG	Flybase ID	Name	Function	q-value	Fold-Change
1633176_at	CG14173	FBgn0044051	dilp1	insulin-like peptide
1629220_at	CG8167	FBgn0036046	dilp2	insulin-like peptide	0.000134072	1.1205
1627943_at	CG14167	FBgn0044050	dilp3	insulin-like peptide	0.000182704	2.15446
1630266_at	CG6736	FBgn0044049	dilp4	insulin-like peptide
1624745_at	CG33273	FBgn0044048	dilp5	insulin-like peptide	3.44216e-06	2.04177
1636242_at	CG14049	FBgn0044047	dilp6	insulin-like peptide	0.000338854	1.00921
1636202_s_at	CG15009	FBgn0001257	ImpL2	Ecdysone-inducible gene L2; high-affinity insulin binding protein that decreases its activity	0.000223741	-2.51009
1629638_at	CG8561	FBgn0033920	putative ALS
1623521_at	CG11909	FBgn0039330	tobi	target of brain insulin//alpha-glucosidase	1.55122e-05	-8.48092
1629141_at	CG18402	FBgn0013984	InR	insulin receptor
1631374_at	CG5686	FBgn0024248	chico	insulin receptor substrate	0.00571828	0.338159
1625898_s_at	CG17367	FBgn0028717	Lnk	Lnk	7.25133e-06	-6.40124
1622909_at	CG2699	FBgn0020622	p60	PI-3 kinase
1631594_s_at	CG4141	FBgn0015279	dp110	PI-3 kinase	0.0422886	0.210663
1639566_s_at	CG9239	FBgn0023407	Susi	PI-3 kinase inhibitor that binds p60	0.0158295	-0.223094
1628114_s_at	CG5671	FBgn0026379	pTEN	PI-3 kinase inhibitor
1629078_s_at	CG1210	FBgn0020386	dPDK-1	phosphoinositide dependent kinase 1	0.0303416	0.204738
1639064_s_at	CG4006	FBgn0010379	PKB	protein kinase (dAKT1)	0.0461246	0.205122
1631597_at	CG3143	FBgn0038197	dFOXO	forkhead transcription factor
1624864_s_at	CG3727	FBgn0010583	dock	insulin receptor substrate
1626194_at	CG8624	FBgn0023001	melt	PI3K binding
1624193_s_at	CG3983	FBgn0038473	ns1	GTP binding
Foxo: Target genes (Teleman et al. 2008)
Affy Id	CG	Flybase ID	Name	Function	q-value	Fold-Change
1635900_at	CG8846	FBgn0022073	Thor//4ebp	eukaryotic initiation factor 4E binding
1641654_a_at	CG17342	FBgn0017581	Lk6	Mnk-like kinase
1636068_a_at	CG7439	FBgn0087035	ago2	translation initiation factor
1641518_a_at	CG18497	FBgn0016977	split ends	transcription regulator	0.0289745	0.270685
1629295_at	CG12690	FBgn0029504	Ches-1-like	checkpoint suppressor homolgue	0.00919105	0.464913
1637670_s_at	CG12690	FBgn0029504	Ches-1-like	checkpoint suppressor homolgue
1623695_a_at	CG11255	FBgn0036337	CG11255	purine ribonucleoside salvage
1630854_at	CG32193	FBgn0052193	CG32193
1634794_at	CG10924	FBgn0034356	CG10924	gluconeogenesis /// gluconeogenesis /// transport
1636321_s_at	CG13624	FBgn0039209	CG13624	regulation of transcription, DNA-dependent
1637257_at	CG9009	FBgn0027601	CG9009	metabolic process	0.0011978	0.341946
1625856_at	CG10798	FBgn0000472	dMyc	transcription factor
1633573_a_at	CG4241	FBgn0067783	att-ORF	alternative testis transcripts
1634757_a_at	CG16747	FBgn0014184	Oda	Ornithine decarboxylase
1636301_s_at	CG42551	FBgn0260724	larp	mitotic chromosome condensation
1633759_s_at	CG42551	FBgn0260724	larp	mitotic chromosome condensation
1629970_s_at	CG4035	FBgn0015218	eIF-4E	translation initiation factor	0.0409006	0.160296
Ras/MapK Signalling
Affy Id	CG	Flybase ID	Name	Function	q-value	Fold-Change
1627394_s_at	CG3166	FBgn0000097	aop/Yan	targets
1633335_at	CG7793	FBgn0001965	Sos		0.011343	0.271327
1630010_a_at	CG17077	FBgn0003118	pnt	spitz group
1629842_at	CG6721	FBgn0004390	Gap1
1625475_s_at	CG6033	FBgn0004638	drk	Grb2 homologue	0.00353286	-0.314822
1625148_s_at	CG17870	FBgn0004907	14-3-3zeta	14-3-3 adaptor protein	0.00724094	0.309358
1640019_at	CG17596	FBgn0011285	S6kII		0.0116539	0.28411
1624262_at	CG10108	FBgn0013725	phyl	targets	0.00953903	0.394525
1635819_at	CG1921	FBgn0014388	sty	ras pathway antagonist	0.0203827	-0.3136
1625295_at	CG2899	FBgn0015402	ksr		0.0427275	0.219507
1640395_a_at	CG1044	FBgn0016794	dos	adaptor	0.00887205	0.242417
1628937_s_at	CG9412	FBgn0015778	rin
1629795_at	CG9856	FBgn0016641	PTP-ER
1623853_at	CG3469	FBgn0015000	betaggt-I
1634083_at	CG8318	FBgn0015269	Nf1		0.00104113	0.641297
1634405_s_at	CG10295	FBgn0014001	Pak
1629347_at	CG12296	FBgn0013469	klu
1633561_at	CG12296	FBgn0013469	klu
1623350_at	CG6098	FBgn0010398	Lrr47
1628694_a_at	CG31196	FBgn0020238	14-3-3epsilon
1632784_at	CG6556	FBgn0021818	cnk
1630707_at	CG15085	FBgn0023214	edl		0.00457418	-0.90738
1635047_s_at	CG18214	FBgn0024277	trio		0.00465005	0.242825
1637302_s_at	CG9351	FBgn0024555	flfl		0.00892327	0.229938
1623432_s_at	CG17245	FBgn0025740	plexB		0.00677585	0.389769
1631541_at	CG4494	FBgn0026170	smt3
1626306_at	CG9774	FBgn0026181	rok
1640838_s_at	CG13388	FBgn0027932	Akap200		0.0116716	0.265399
1641603_s_at	CG9611	FBgn0028487	f-cup		0.00581219	0.257005
1627326_a_at	CG6860	FBgn0032633	CG6860		0.0105064	0.369486
1632591_at	CG9358	FBgn0035089	Phk-3		0.000142939	-1.48791
1636614_a_at	CG7893	FBgn0040068	vav
1624122_a_at	CG34374	FBgn0085403	Rapgap1
1634690_at	CG13345	FBgn0086356	tum
1626162_s_at	CG1906	FBgn0086361	alph
1633336_at	CG42270	FBgn0259165	CG42270
1632618_a_at	CG42312	FBgn0259212	cno
1633156_at	CG42312	FBgn0259212	cno
1633115_a_at	CG42328	FBgn0259228	C3G
1640369_at	CG42328	FBgn0259228	C3G
1629549_s_at	CG12559	FBGN0003256	rolled	MAP Kinase	0.391719	0.0184011
TOR Pathway
Affy Id	CG	Flybase ID	Name	Function	q-value	Fold-Change
1640266_a_at	CG7097	FBgn0034421	happyhour		0.0133	0.286
1630957_s_at	CG11128	FBgn0037203	SLIF
1640930_at	CG6147	FBgn0026317	TSC1
1632822_at	CG6975	FBgn0005198	TSC2
1630949_s_at	CG1081	FBgn0041191	RHEB
1641510_at	CG5092	FBgn0021796	TOR
1631177_at	CG4320	FBgn0029840	Raptor
1624244_at	CG10539	FBgn0015806	S6K
1639064_s_at	CG4006	FBgn0010379	PKB	protein kinase (dAKT1)	0.0461246	0.205122
1628114_s_at	CG5671	FBgn0026379	PTEN	PI-3 kinase inhibitor
